# Supplementary material for: GenomeDelta: detecting recent transposable element invasions without repeat library
Source: Genome Biol. 2024 Dec 18;25:315. doi: 10.1186/s13059-024-03459-5 (PMC11656972; doi:10.1186/s13059-024-03459-5)
Supplement: Supplementary file 1 — Additional file 1. List of short-reads datasets of Z. tritici used in this work. [file 13059_2024_3459_MOESM1_ESM.txt]

run_accession	TE	All_reads	HQ_reads	Isolate_name	Alternative_name1	Alternative_name2	Collection	Continent	Country	Region	City	Latitude	Longitude	Sampling_Date	read_count	base_count
SRR21156043	Rosetta	0.00	-1	Tunisia_2008_ST08TN_33_6_2	D25	ST08TN-33/6-2	ETHZ_2020	Africa	Tunisia	NA	North Tunisia (5 locations)	36.7	9.4	2008	3672469	1101740700
SRR21156044	Rosetta	0.00	-1	Tunisia_2008_ST08TN_33_5_8	D24	ST08TN-33/5-8	ETHZ_2020	Africa	Tunisia	NA	North Tunisia (5 locations)	36.7	9.4	2008	3734399	1120319700
SRR21156045	Rosetta	0.00	-1	Tunisia_2008_ST08TN_33_4_9	D23	ST08TN-33/4-9	ETHZ_2020	Africa	Tunisia	NA	North Tunisia (5 locations)	36.7	9.4	2008	3848205	1154461500
SRR21156046	Rosetta	0.03	-1	Tunisia_2008_ST08TN_33_4_3	D157	ST08TN-33/4-3	ETHZ_2020	Africa	Tunisia	NA	North Tunisia (5 locations)	36.7	9.4	2008	4436559	1330967700
SRR21156070	Rosetta	0.01	-1	ST94KE_MI1a	STKE94 MI1a	Kenya_1994_STKE94MI1a	Unine_third_batch_2018	Africa	Kenya	NA	NA	-1.2953	36.8185	1994	4395422	879084400
SRR21156071	Rosetta	0.04	-1	ST94KE_MF1a	STKE94_MF1a	KE94_MF1a	Unine_third_batch_2018	Africa	Kenya	NA	NA	-1.2953	36.8185	1994	3768842	753768400
SRR21156090	Rosetta	1.24	1,23	ST16TN_Biog_TMW21H5	TM W21H5	NA	Unine_third_batch_2018	Africa	Tunisia	NA	Beja	36.73	9.19	2016	2523507	504701400
SRR21156091	Rosetta	2.47	2,44	ST16TN_Biog_TMW21F9	TM W21F9	NA	Unine_third_batch_2018	Africa	Tunisia	NA	Beja	36.73	9.19	2016	1642563	328512600
SRR21156159	Rosetta	25.59	25,41	ST08TN_26_5_4	ST08 TN26_15-4	NA	NA	Africa	Tunisia	NA	NA	36.81	10.1793	NA	5507524	1101504800
SRR21156172	Rosetta	1.21	1,2	ST16ALG_Biog_Alg74	Alg-74	Alg74	Unine_third_batch_2018	Africa	Algeria	NA	NA	36.8182	3.0483	NA	3715019	743003800
SRR21156220	Rosetta	0.00	-1	Ethiopia_1992_ETK2a_2	D84	ETK 2a.2	ETHZ_2020	Africa	Ethiopia	NA	Kolomsa	7.86	39.3	1992	4611746	1383523800
SRR21156221	Rosetta	0.00	-1	Ethiopia_1992_ETK2a_1	D121	ETK2a.1	ETHZ_2020	Africa	Ethiopia	NA	Kolomsa	7.86	39.3	1992	3952091	1185627300
SRR21156222	Rosetta	0.00	-1	Ethiopia_1992_ETK1	D120	ETK1	ETHZ_2020	Africa	Ethiopia	NA	Kolomsa	7.86	39.3	1992	4665840	1399752000
SRR21156224	Rosetta	0.00	-1	Ethiopia_1992_ETD1	D129	ETD1	ETHZ_2020	Africa	Ethiopia	NA	Bishoftu (previously known as Debre Zeyit)	8.73	39.01	1992	3410321	1023096300
SRR21156303	Rosetta	0.00	-1	Tunisia_2008_ST08TN_33_9_6	D55	ST08TN-33/9-6	ETHZ_2020	Africa	Tunisia	NA	North Tunisia (5 locations)	36.7	9.4	2008	5350349	1605104700
SRR21156304	Rosetta	0.00	-1	Tunisia_2008_ST08TN_33_8_9	D54	ST08TN-33/8-9	ETHZ_2020	Africa	Tunisia	NA	North Tunisia (5 locations)	36.7	9.4	2008	4209242	1262772600
SRR21156305	Rosetta	0.00	-1	Tunisia_2008_ST08TN_33_8_7	D159	ST08TN-33/8-7	ETHZ_2020	Africa	Tunisia	NA	North Tunisia (5 locations)	36.7	9.4	2008	3382464	1014739200
SRR21156306	Rosetta	0.00	-1	Tunisia_2008_ST08TN_33_8_4	D158	ST08TN-33/8-4	ETHZ_2020	Africa	Tunisia	NA	North Tunisia (5 locations)	36.7	9.4	2008	3654694	1096408200
SRR21156308	Rosetta	0.00	-1	Tunisia_2008_ST08TN_33_7_4	D53	ST08TN-33/7-4	ETHZ_2020	Africa	Tunisia	NA	North Tunisia (5 locations)	36.7	9.4	2008	4110007	1233002100
SRR21156309	Rosetta	0.00	-1	Tunisia_2008_ST08TN_33_6_9	D52	ST08TN-33/6-9	ETHZ_2020	Africa	Tunisia	NA	North Tunisia (5 locations)	36.7	9.4	2008	4846980	1454094000
SRR21156311	Rosetta	0.00	-1	Tunisia_2008_ST08TN_33_6_6	D51	ST08TN-33/6-6	ETHZ_2020	Africa	Tunisia	NA	North Tunisia (5 locations)	36.7	9.4	2008	5199238	1559771400
SRR21156355	Rosetta	77.65	74,28	Kenya_1994_STKE94ML1a	D134	STKE94ML1a-	ETHZ_2020	Africa	Kenya	NA	NA	-1.2953	36.8185	1994	4549446	1364833800
SRR21156357	Rosetta	0.00	-1	Kenya_1994_STKE94MI1a	STKE94 MI1a	Kenya_1994_STKE94MI1a	ETHZ_2020	Africa	Kenya	NA	NA	-1.2953	36.8185	1994	4145390	1243617000
SRR21156358	Rosetta	0.00	-1	Kenya_1994_STKE94MF1a	STKE94_MF1a	KE94_MF1a	ETHZ_2020	Africa	Kenya	NA	NA	-1.2953	36.8185	1994	4096328	1228898400
SRR21156379	Rosetta	0.00	-1	Algeria_1992_ALG1e	D64	ALG1e	ETHZ_2020	Africa	Algeria	NA	Guelma	36.45	7.42	1992	4228804	1268641200
SRR21156380	Rosetta	0.00	-1	Algeria_1992_ALG1d	D2	ALG1d	ETHZ_2020	Africa	Algeria	NA	Guelma	36.45	7.42	1992	5284609	1585382700
SRR21156382	Rosetta	0.00	-1	Algeria_1992_ALG1a	D63	ALG1a	ETHZ_2020	Africa	Algeria	NA	Guelma	36.45	7.42	1992	4221112	1266333600
SRR21156383	Rosetta	0.00	-1	Algeria_1992_ALA3a	D62	ALA3a	ETHZ_2020	Africa	Algeria	NA	Annaba	36.91	7.74	1992	4323411	1297023300
SRR21156384	Rosetta	0.00	-1	Algeria_1992_ALA2a	D1/D61	ALA2a	ETHZ_2020	Africa	Algeria	NA	Annaba	36.91	7.74	1992	5569501	1670850300
SRR21156385	Rosetta	0.00	-1	Algeria_1992_ALA1c	D122	ALA1c	ETHZ_2020	Africa	Algeria	NA	Annaba	36.91	7.74	1992	3824645	1147393500
SRR21156043	Styx	0.01	-1	Tunisia_2008_ST08TN_33_6_2	D25	ST08TN-33/6-2	ETHZ_2020	Africa	Tunisia	NA	North Tunisia (5 locations)	36.7	9.4	2008	3672469	1101740700
SRR21156044	Styx	0.01	-1	Tunisia_2008_ST08TN_33_5_8	D24	ST08TN-33/5-8	ETHZ_2020	Africa	Tunisia	NA	North Tunisia (5 locations)	36.7	9.4	2008	3734399	1120319700
SRR21156045	Styx	0.01	-1	Tunisia_2008_ST08TN_33_4_9	D23	ST08TN-33/4-9	ETHZ_2020	Africa	Tunisia	NA	North Tunisia (5 locations)	36.7	9.4	2008	3848205	1154461500
SRR21156046	Styx	0.01	-1	Tunisia_2008_ST08TN_33_4_3	D157	ST08TN-33/4-3	ETHZ_2020	Africa	Tunisia	NA	North Tunisia (5 locations)	36.7	9.4	2008	4436559	1330967700
SRR21156070	Styx	0.64	-1	ST94KE_MI1a	STKE94 MI1a	Kenya_1994_STKE94MI1a	Unine_third_batch_2018	Africa	Kenya	NA	NA	-1.2953	36.8185	1994	4395422	879084400
SRR21156071	Styx	0.73	-1	ST94KE_MF1a	STKE94_MF1a	KE94_MF1a	Unine_third_batch_2018	Africa	Kenya	NA	NA	-1.2953	36.8185	1994	3768842	753768400
SRR21156090	Styx	0.00	-1	ST16TN_Biog_TMW21H5	TM W21H5	NA	Unine_third_batch_2018	Africa	Tunisia	NA	Beja	36.73	9.19	2016	2523507	504701400
SRR21156091	Styx	0.02	-1	ST16TN_Biog_TMW21F9	TM W21F9	NA	Unine_third_batch_2018	Africa	Tunisia	NA	Beja	36.73	9.19	2016	1642563	328512600
SRR21156159	Styx	25.19	25	ST08TN_26_5_4	ST08 TN26_15-4	NA	NA	Africa	Tunisia	NA	NA	36.81	10.1793	NA	5507524	1101504800
SRR21156172	Styx	0.56	-1	ST16ALG_Biog_Alg74	Alg-74	Alg74	Unine_third_batch_2018	Africa	Algeria	NA	NA	36.8182	3.0483	NA	3715019	743003800
SRR21156220	Styx	0.58	-1	Ethiopia_1992_ETK2a_2	D84	ETK 2a.2	ETHZ_2020	Africa	Ethiopia	NA	Kolomsa	7.86	39.3	1992	4611746	1383523800
SRR21156221	Styx	0.53	-1	Ethiopia_1992_ETK2a_1	D121	ETK2a.1	ETHZ_2020	Africa	Ethiopia	NA	Kolomsa	7.86	39.3	1992	3952091	1185627300
SRR21156222	Styx	0.47	-1	Ethiopia_1992_ETK1	D120	ETK1	ETHZ_2020	Africa	Ethiopia	NA	Kolomsa	7.86	39.3	1992	4665840	1399752000
SRR21156224	Styx	0.01	-1	Ethiopia_1992_ETD1	D129	ETD1	ETHZ_2020	Africa	Ethiopia	NA	Bishoftu (previously known as Debre Zeyit)	8.73	39.01	1992	3410321	1023096300
SRR21156303	Styx	0.00	-1	Tunisia_2008_ST08TN_33_9_6	D55	ST08TN-33/9-6	ETHZ_2020	Africa	Tunisia	NA	North Tunisia (5 locations)	36.7	9.4	2008	5350349	1605104700
SRR21156304	Styx	0.00	-1	Tunisia_2008_ST08TN_33_8_9	D54	ST08TN-33/8-9	ETHZ_2020	Africa	Tunisia	NA	North Tunisia (5 locations)	36.7	9.4	2008	4209242	1262772600
SRR21156305	Styx	0.00	-1	Tunisia_2008_ST08TN_33_8_7	D159	ST08TN-33/8-7	ETHZ_2020	Africa	Tunisia	NA	North Tunisia (5 locations)	36.7	9.4	2008	3382464	1014739200
SRR21156306	Styx	0.00	-1	Tunisia_2008_ST08TN_33_8_4	D158	ST08TN-33/8-4	ETHZ_2020	Africa	Tunisia	NA	North Tunisia (5 locations)	36.7	9.4	2008	3654694	1096408200
SRR21156308	Styx	0.00	-1	Tunisia_2008_ST08TN_33_7_4	D53	ST08TN-33/7-4	ETHZ_2020	Africa	Tunisia	NA	North Tunisia (5 locations)	36.7	9.4	2008	4110007	1233002100
SRR21156309	Styx	0.00	-1	Tunisia_2008_ST08TN_33_6_9	D52	ST08TN-33/6-9	ETHZ_2020	Africa	Tunisia	NA	North Tunisia (5 locations)	36.7	9.4	2008	4846980	1454094000
SRR21156311	Styx	0.00	-1	Tunisia_2008_ST08TN_33_6_6	D51	ST08TN-33/6-6	ETHZ_2020	Africa	Tunisia	NA	North Tunisia (5 locations)	36.7	9.4	2008	5199238	1559771400
SRR21156355	Styx	11.72	11,69	Kenya_1994_STKE94ML1a	D134	STKE94ML1a-	ETHZ_2020	Africa	Kenya	NA	NA	-1.2953	36.8185	1994	4549446	1364833800
SRR21156357	Styx	0.44	-1	Kenya_1994_STKE94MI1a	STKE94 MI1a	Kenya_1994_STKE94MI1a	ETHZ_2020	Africa	Kenya	NA	NA	-1.2953	36.8185	1994	4145390	1243617000
SRR21156358	Styx	0.56	-1	Kenya_1994_STKE94MF1a	STKE94_MF1a	KE94_MF1a	ETHZ_2020	Africa	Kenya	NA	NA	-1.2953	36.8185	1994	4096328	1228898400
SRR21156379	Styx	0.00	-1	Algeria_1992_ALG1e	D64	ALG1e	ETHZ_2020	Africa	Algeria	NA	Guelma	36.45	7.42	1992	4228804	1268641200
SRR21156380	Styx	0.00	-1	Algeria_1992_ALG1d	D2	ALG1d	ETHZ_2020	Africa	Algeria	NA	Guelma	36.45	7.42	1992	5284609	1585382700
SRR21156382	Styx	0.00	-1	Algeria_1992_ALG1a	D63	ALG1a	ETHZ_2020	Africa	Algeria	NA	Guelma	36.45	7.42	1992	4221112	1266333600
SRR21156383	Styx	0.00	-1	Algeria_1992_ALA3a	D62	ALA3a	ETHZ_2020	Africa	Algeria	NA	Annaba	36.91	7.74	1992	4323411	1297023300
SRR21156384	Styx	0.00	-1	Algeria_1992_ALA2a	D1/D61	ALA2a	ETHZ_2020	Africa	Algeria	NA	Annaba	36.91	7.74	1992	5569501	1670850300
SRR21156385	Styx	0.00	-1	Algeria_1992_ALA1c	D122	ALA1c	ETHZ_2020	Africa	Algeria	NA	Annaba	36.91	7.74	1992	3824645	1147393500
SRR21156043	Neptunus	58.69	55,64	Tunisia_2008_ST08TN_33_6_2	D25	ST08TN-33/6-2	ETHZ_2020	Africa	Tunisia	NA	North Tunisia (5 locations)	36.7	9.4	2008	3672469	1101740700
SRR21156044	Neptunus	53.54	50,45	Tunisia_2008_ST08TN_33_5_8	D24	ST08TN-33/5-8	ETHZ_2020	Africa	Tunisia	NA	North Tunisia (5 locations)	36.7	9.4	2008	3734399	1120319700
SRR21156045	Neptunus	48.83	46,14	Tunisia_2008_ST08TN_33_4_9	D23	ST08TN-33/4-9	ETHZ_2020	Africa	Tunisia	NA	North Tunisia (5 locations)	36.7	9.4	2008	3848205	1154461500
SRR21156046	Neptunus	54.14	51,29	Tunisia_2008_ST08TN_33_4_3	D157	ST08TN-33/4-3	ETHZ_2020	Africa	Tunisia	NA	North Tunisia (5 locations)	36.7	9.4	2008	4436559	1330967700
SRR21156070	Neptunus	34.21	31,07	ST94KE_MI1a	STKE94 MI1a	Kenya_1994_STKE94MI1a	Unine_third_batch_2018	Africa	Kenya	NA	NA	-1.2953	36.8185	1994	4395422	879084400
SRR21156071	Neptunus	44.39	40,42	ST94KE_MF1a	STKE94_MF1a	KE94_MF1a	Unine_third_batch_2018	Africa	Kenya	NA	NA	-1.2953	36.8185	1994	3768842	753768400
SRR21156090	Neptunus	52.89	49,38	ST16TN_Biog_TMW21H5	TM W21H5	NA	Unine_third_batch_2018	Africa	Tunisia	NA	Beja	36.73	9.19	2016	2523507	504701400
SRR21156091	Neptunus	68.72	63,85	ST16TN_Biog_TMW21F9	TM W21F9	NA	Unine_third_batch_2018	Africa	Tunisia	NA	Beja	36.73	9.19	2016	1642563	328512600
SRR21156159	Neptunus	50.31	45,28	ST08TN_26_5_4	ST08 TN26_15-4	NA	NA	Africa	Tunisia	NA	NA	36.81	10.1793	NA	5507524	1101504800
SRR21156172	Neptunus	66.97	62,94	ST16ALG_Biog_Alg74	Alg-74	Alg74	Unine_third_batch_2018	Africa	Algeria	NA	NA	36.8182	3.0483	NA	3715019	743003800
SRR21156220	Neptunus	35.47	32,91	Ethiopia_1992_ETK2a_2	D84	ETK 2a.2	ETHZ_2020	Africa	Ethiopia	NA	Kolomsa	7.86	39.3	1992	4611746	1383523800
SRR21156221	Neptunus	34.78	32,25	Ethiopia_1992_ETK2a_1	D121	ETK2a.1	ETHZ_2020	Africa	Ethiopia	NA	Kolomsa	7.86	39.3	1992	3952091	1185627300
SRR21156222	Neptunus	34.11	31,66	Ethiopia_1992_ETK1	D120	ETK1	ETHZ_2020	Africa	Ethiopia	NA	Kolomsa	7.86	39.3	1992	4665840	1399752000
SRR21156224	Neptunus	163.20	155,38	Ethiopia_1992_ETD1	D129	ETD1	ETHZ_2020	Africa	Ethiopia	NA	Bishoftu (previously known as Debre Zeyit)	8.73	39.01	1992	3410321	1023096300
SRR21156303	Neptunus	56.61	53,43	Tunisia_2008_ST08TN_33_9_6	D55	ST08TN-33/9-6	ETHZ_2020	Africa	Tunisia	NA	North Tunisia (5 locations)	36.7	9.4	2008	5350349	1605104700
SRR21156304	Neptunus	48.13	45,51	Tunisia_2008_ST08TN_33_8_9	D54	ST08TN-33/8-9	ETHZ_2020	Africa	Tunisia	NA	North Tunisia (5 locations)	36.7	9.4	2008	4209242	1262772600
SRR21156305	Neptunus	47.22	44,47	Tunisia_2008_ST08TN_33_8_7	D159	ST08TN-33/8-7	ETHZ_2020	Africa	Tunisia	NA	North Tunisia (5 locations)	36.7	9.4	2008	3382464	1014739200
SRR21156306	Neptunus	38.53	36,27	Tunisia_2008_ST08TN_33_8_4	D158	ST08TN-33/8-4	ETHZ_2020	Africa	Tunisia	NA	North Tunisia (5 locations)	36.7	9.4	2008	3654694	1096408200
SRR21156308	Neptunus	45.11	42,81	Tunisia_2008_ST08TN_33_7_4	D53	ST08TN-33/7-4	ETHZ_2020	Africa	Tunisia	NA	North Tunisia (5 locations)	36.7	9.4	2008	4110007	1233002100
SRR21156309	Neptunus	49.13	46,31	Tunisia_2008_ST08TN_33_6_9	D52	ST08TN-33/6-9	ETHZ_2020	Africa	Tunisia	NA	North Tunisia (5 locations)	36.7	9.4	2008	4846980	1454094000
SRR21156311	Neptunus	50.03	47,53	Tunisia_2008_ST08TN_33_6_6	D51	ST08TN-33/6-6	ETHZ_2020	Africa	Tunisia	NA	North Tunisia (5 locations)	36.7	9.4	2008	5199238	1559771400
SRR21156355	Neptunus	32.43	28,83	Kenya_1994_STKE94ML1a	D134	STKE94ML1a-	ETHZ_2020	Africa	Kenya	NA	NA	-1.2953	36.8185	1994	4549446	1364833800
SRR21156357	Neptunus	28.77	26,56	Kenya_1994_STKE94MI1a	STKE94 MI1a	Kenya_1994_STKE94MI1a	ETHZ_2020	Africa	Kenya	NA	NA	-1.2953	36.8185	1994	4145390	1243617000
SRR21156358	Neptunus	43.82	40,01	Kenya_1994_STKE94MF1a	STKE94_MF1a	KE94_MF1a	ETHZ_2020	Africa	Kenya	NA	NA	-1.2953	36.8185	1994	4096328	1228898400
SRR21156379	Neptunus	44.55	42,34	Algeria_1992_ALG1e	D64	ALG1e	ETHZ_2020	Africa	Algeria	NA	Guelma	36.45	7.42	1992	4228804	1268641200
SRR21156380	Neptunus	34.09	32,22	Algeria_1992_ALG1d	D2	ALG1d	ETHZ_2020	Africa	Algeria	NA	Guelma	36.45	7.42	1992	5284609	1585382700
SRR21156382	Neptunus	27.90	26,38	Algeria_1992_ALG1a	D63	ALG1a	ETHZ_2020	Africa	Algeria	NA	Guelma	36.45	7.42	1992	4221112	1266333600
SRR21156383	Neptunus	19.48	18,52	Algeria_1992_ALA3a	D62	ALA3a	ETHZ_2020	Africa	Algeria	NA	Annaba	36.91	7.74	1992	4323411	1297023300
SRR21156384	Neptunus	60.87	57,54	Algeria_1992_ALA2a	D1/D61	ALA2a	ETHZ_2020	Africa	Algeria	NA	Annaba	36.91	7.74	1992	5569501	1670850300
SRR21156385	Neptunus	42.10	40	Algeria_1992_ALA1c	D122	ALA1c	ETHZ_2020	Africa	Algeria	NA	Annaba	36.91	7.74	1992	3824645	1147393500
SRR21156100	Rosetta	0.02	-1	ST16KA_Biog_K32	K32	NA	Unine_third_batch_2018	Asia	Kazakhstan	NA	Northern-Kazakhstan	54.8766	69.1271	2016	4437334	887466800
SRR21156101	Rosetta	0.04	-1	ST16KA_Biog_K1	K1	NA	Unine_third_batch_2018	Asia	Kazakhstan	NA	Northern-Kazakhstan	54.8766	69.1271	2016	1378008	275601600
SRR21156100	Styx	2.41	2,3	ST16KA_Biog_K32	K32	NA	Unine_third_batch_2018	Asia	Kazakhstan	NA	Northern-Kazakhstan	54.8766	69.1271	2016	4437334	887466800
SRR21156101	Styx	3.39	3,28	ST16KA_Biog_K1	K1	NA	Unine_third_batch_2018	Asia	Kazakhstan	NA	Northern-Kazakhstan	54.8766	69.1271	2016	1378008	275601600
SRR21156100	Neptunus	55.54	51,43	ST16KA_Biog_K32	K32	NA	Unine_third_batch_2018	Asia	Kazakhstan	NA	Northern-Kazakhstan	54.8766	69.1271	2016	4437334	887466800
SRR21156101	Neptunus	64.56	52,37	ST16KA_Biog_K1	K1	NA	Unine_third_batch_2018	Asia	Kazakhstan	NA	Northern-Kazakhstan	54.8766	69.1271	2016	1378008	275601600
SRR21156010	Rosetta	14.97	14,76	07STF146	07STF146	07STF146	Syngenta	Europe	France	NA	Le Vernet	43.433266	1.430248	2007	16753744	5026123200
SRR21156011	Rosetta	25.01	24,54	07STF145	07STF145	07STF145	Syngenta	Europe	France	NA	Le Vernet	43.433266	1.430248	2007	15720139	4716041700
SRR21156012	Rosetta	16.98	16,63	08STCH008	08STCH008	08STCH008	Syngenta	Europe	Switzerland	NA	Franex	46.8	6.817	2008	16935060	5080518000
SRR21156013	Rosetta	16.67	16,42	07STF104	07STF104	07STF104	Syngenta	Europe	France	NA	NA	45.2937932	4.9940828	2007	15447105	4634131500
SRR21156014	Rosetta	16.28	16,03	07STF094	07STF094	07STF094	Syngenta	Europe	France	NA	Amilly	48.44368	1.396017	2007	16449052	4934715600
SRR21156015	Rosetta	20.23	19,9	07STF058	07STF058	07STF058	Syngenta	Europe	France	NA	Coupeville	48.9105009	4.627346	2007	17940307	5382092100
SRR21156016	Rosetta	20.84	20,53	07STF051	07STF051	07STF051	Syngenta	Europe	France	NA	NA	48.8525951	4.5053829	2007	17746241	5323872300
SRR21156017	Rosetta	19.68	19,38	07STF041	07STF041	07STF041	Syngenta	Europe	France	NA	La Dagueniere	47.419503	-0.435102	2007	16492296	4947688800
SRR21156018	Rosetta	15.74	15,53	07STF031	07STF031	07STF031	Syngenta	Europe	France	NA	Coupeville	48.9105009	4.627346	2007	16546062	4963818600
SRR21156019	Rosetta	15.41	15,19	07STF021	07STF021	07STF021	Syngenta	Europe	France	NA	NA	43.8697353	1.2794744	2007	15365206	4609561800
SRR21156020	Rosetta	17.25	16,97	05STB017_1	05STB017	05STB017.1	Syngenta	Europe	Belgium	NA	Gembloux	50.5742906	4.7016542	2005	16140141	4842042300
SRR21156021	Rosetta	22.75	22,37	07STF011	07STF011	07STF011	Syngenta	Europe	France	NA	Crouy en Thele	49.212907	2.320496	2007	16753394	5026018200
SRR21156022	Rosetta	24.29	23,92	06STIR008	06STIR008	06STIR008	Syngenta	Europe	Ireland	NA	NA	53.3498053	-6.2603097	2006	15352307	4605692100
SRR21156023	Rosetta	24.14	23,74	06STIR005	06STIR005	06STIR005	Syngenta	Europe	Ireland	NA	NA	51.8968917	-8.4863157	2006	16936657	5080997100
SRR21156024	Rosetta	38.28	37,73	06STIR004	06STIR004	06STIR004	Syngenta	Europe	Ireland	NA	NA	52.6541454	-7.2447879	2006	15994660	4798398000
SRR21156025	Rosetta	33.00	32,49	06STIR003	06STIR003	06STIR003	Syngenta	Europe	Ireland	NA	Knocktopher	52.4831815	-7.2147195	2006	14609635	4382890500
SRR21156026	Rosetta	23.57	23,17	06STIR002	06STIR002	06STIR002	Syngenta	Europe	Ireland	NA	NA	52.6541454	-7.2447879	2006	17543964	5263189200
SRR21156027	Rosetta	25.29	24,86	06STIR001	06STIR001	06STIR001	Syngenta	Europe	Ireland	NA	NA	52.6541454	-7.2447879	2006	18350116	5505034800
SRR21156028	Rosetta	12.17	11,99	06STGB020	06STGB020	06STGB020	Syngenta	Europe	UK	NA	Daglingworth	51.7413456	-2.0061946	2006	19129698	5738909400
SRR21156029	Rosetta	28.36	27,91	06STGB018	06STGB018	06STGB018	Syngenta	Europe	UK	NA	NA	51.7413456	-2.0061946	2006	15077724	4523317200
SRR21156030	Rosetta	24.99	24,59	06STGB015	06STGB015	06STGB015	Syngenta	Europe	UK	NA	Benniworth	53.3156231	-0.2082445	2006	15455611	4636683300
SRR21156031	Rosetta	32.98	32,51	05STB015_1	05STB015	05STB015.1	Syngenta	Europe	Belgium	NA	Gembloux	50.5742906	4.7016542	2005	10672496	3201748800
SRR21156032	Rosetta	20.17	19,91	06STGB013	06STGB013	06STGB013	Syngenta	Europe	UK	NA	Hamphire	51.0576948	-1.3080629	2006	16176064	4852819200
SRR21156037	Rosetta	30.61	30,14	06STGB006	06STGB006	06STGB006	Syngenta	Europe	UK	NA	NA	52.6139686	0.8864021	2006	15403436	4621030800
SRR21156050	Rosetta	15.81	15,53	06STCZ045	06STCZ045	06STCZ045	Syngenta	Europe	Czech Republic	NA	Benerov (Central Bo.)	49.8782223	14.9362955	2006	16998899	5099669700
SRR21156061	Rosetta	29.54	29,08	06STCZ044	06STCZ044	06STCZ044	Syngenta	Europe	Czech Republic	NA	Benerov (Central Bo.)	49.8782223	14.9362955	2006	12732065	3819619500
SRR21156065	Rosetta	37.82	37,69	Switzerland_1999_ST99CH_3C9	D155	ST99CH-3C9	ETHZ_2020	Europe	Switzerland	NA	NA	46.9508	7.4467	1999	4592586	1377775800
SRR21156066	Rosetta	26.81	26,72	Switzerland_1999_ST99CH_3B6	D40	ST99CH-3B6	ETHZ_2020	Europe	Switzerland	NA	NA	46.9508	7.4467	1999	4414586	1324375800
SRR21156067	Rosetta	0.02	-1	ST95UR_EC2_2	STUR95_E2C.2	NA	Unine_third_batch_2018	Europe	Ukraine	NA	NA	50.4535	30.5614	1995	2621845	524369000
SRR21156072	Rosetta	22.50	22,15	06STCZ036	06STCZ036	06STCZ036	Syngenta	Europe	Czech Republic	NA	Pisek (South Bohemia)	49.303454	14.158029	2006	13828400	4148520000
SRR21156081	Rosetta	30.95	30,82	ST92UK_XB16_1	UK92 XB16.1	NA	Unine_third_batch_2018	Europe	UK	NA	NA	51.5158	-0.0942	NA	2947950	589590000
SRR21156082	Rosetta	44.78	44,45	ST92UK_Pla2	UK92 Pla2	NA	Unine_third_batch_2018	Europe	UK	NA	NA	51.5158	-0.0942	NA	5195202	1039040400
SRR21156083	Rosetta	18.67	18,4	06STCZ028	06STCZ028	06STCZ028	Syngenta	Europe	Czech Republic	NA	Krasne Udoli	50.0723483	12.9212508	2006	13295302	3988590600
SRR21156084	Rosetta	47.34	46,98	ST92UK_A4	UK92 A4	NA	Unine_third_batch_2018	Europe	UK	NA	NA	51.5158	-0.0942	NA	3320834	664166800
SRR21156092	Rosetta	0.03	-1	ST16RU_Biog_R9	R9	NA	Unine_third_batch_2018	Europe	Russia	NA	Moscow oGL	55.7454	37.6264	2016	2818255	563651000
SRR21156093	Rosetta	0.01	-1	ST16RU_Biog_R19	R19	NA	Unine_third_batch_2018	Europe	Russia	NA	Moscow oGL	55.7454	37.6264	2016	4192958	838591600
SRR21156094	Rosetta	9.81	9,67	06STCZ023	06STCZ023	06STCZ023	Syngenta	Europe	Czech Republic	NA	Krasne Udoli	50.0723483	12.9212508	2006	14823224	4446967200
SRR21156095	Rosetta	25.82	25,48	05STB013_1	05STB013	05STB013.1	Syngenta	Europe	Belgium	NA	Gembloux	50.5742906	4.7016542	2005	14614844	4384453200
SRR21156096	Rosetta	0.02	-1	ST16RU_Biog_R1	R1	NA	Unine_third_batch_2018	Europe	Russia	NA	Moscow oGL	55.7454	37.6264	2016	6095890	1219178000
SRR21156097	Rosetta	42.61	42,31	ST16LE_Biog_L37	L37	NA	Unine_third_batch_2018	Europe	Latvia	NA	Jelgava	56.6568	23.726	2016	3705580	741116000
SRR21156098	Rosetta	49.46	49,11	ST16LE_Biog_L15	L15	NA	Unine_third_batch_2018	Europe	Latvia	NA	Jelgava	56.6568	23.726	2016	2809126	561825200
SRR21156099	Rosetta	56.13	55,78	ST16LE_Biog_L1	L1	NA	Unine_third_batch_2018	Europe	Latvia	NA	Jelgava	56.6568	23.726	2016	4626069	925213800
SRR21156102	Rosetta	42.23	41,94	ST16IRE_Biog_IR32	IR32	NA	Unine_third_batch_2018	Europe	Ireland	NA	Oak Park, Carlow	52.8675	-6.9139	2016	3997793	799558600
SRR21156103	Rosetta	33.24	32,96	ST16IRE_Biog_IR16	IR16	NA	Unine_third_batch_2018	Europe	Ireland	NA	Oak Park, Carlow	52.8675	-6.9139	2016	2504833	500966600
SRR21156104	Rosetta	31.14	31,01	ST16IRE_Biog_IR1	IR1	NA	Unine_third_batch_2018	Europe	Ireland	NA	Oak Park, Carlow	52.8675	-6.9139	2016	3176474	635294800
SRR21156113	Rosetta	13.15	13,1	ST14UK_Biog_TMW07D8	INRA14-TM0147.MS1	TM W07D8	INRAE_BIOGER	Europe	UK	NA	Maldon	51.7331	0.6779	2014	1567690	313538000
SRR21156114	Rosetta	1.16	1,15	ST13SP_Biog_SeptoDur104	INRA13-LG1979	SeptoDur104	INRAE_BIOGER	Europe	Spain	NA	Jerez de la Frontera	36.6845	-6.1292	2013	13463363	2692672600
SRR21156115	Rosetta	30.25	29,8	05STPL008_1	05STPL008	05STPL008.1	Syngenta	Europe	Poland	NA	Opolskie	50.6689514	17.92462	2005	14904324	4471297200
SRR21156126	Rosetta	38.51	37,93	05STPL007_1	05STPL007	05STPL007.1	Syngenta	Europe	Poland	NA	Sosnicowice	50.2718641	18.5286275	2005	19882037	5964611100
SRR21156137	Rosetta	43.47	42,61	05STPL005_1	05STPL005	05STPL005.1	Syngenta	Europe	Poland	NA	Sosnicowice	50.2718641	18.5286275	2005	13062203	3918660900
SRR21156141	Rosetta	0.03	-1	ST13IT_Biog_1863	INRA13-LG1863	1863	INRAE_BIOGER	Europe	Italy	NA	Montelibretti	42.134	12.737	2013	2659124	531824800
SRR21156142	Rosetta	14.84	14,73	ST13IT_Biog_1819	INRA13-LG1819	1819	INRAE_BIOGER	Europe	Italy	NA	Montelibretti	42.134	12.737	2013	4065472	813094400
SRR21156143	Rosetta	0.97	-1	ST13FR_Biog_SeptoDur88	INRA13-LG1042	SeptoDur88	INRAE_BIOGER	Europe	France	Occitanie	Barjac	44.3078	4.3462	2013	19682994	3936598800
SRR21156144	Rosetta	0.02	-1	ST13FR_Biog_SeptoDur82	INRA13-LG1035	SeptoDur82	INRAE_BIOGER	Europe	France	Occitanie	Barjac	44.3078	4.3462	2013	19157899	3831579800
SRR21156145	Rosetta	8.09	8,05	ST13FR_Biog_SeptoDur8	INRA13-LG0279	SeptoDur8	INRAE_BIOGER	Europe	France	Occitanie	Montesquieu	43.56	3.27	2013	16405873	3281174600
SRR21156146	Rosetta	1.07	1,06	ST13FR_Biog_SeptoDur29	INRA13-LG1001	SeptoDur29	INRAE_BIOGER	Europe	France	Occitanie	Barjac	44.3078	4.3462	2013	17699171	3539834200
SRR21156147	Rosetta	12.21	12,16	ST13FR_Biog_SeptoDur12	INRA13-LG0295	SeptoDur12	INRAE_BIOGER	Europe	France	Occitanie	Montesquieu	43.56	3.27	2013	12844608	2568921600
SRR21156148	Rosetta	9.84	9,66	05STPL003_1	05STPL003	05STPL003.1	Syngenta	Europe	Poland	NA	Koszalin	54.1943219	16.1714908	2005	17391557	5217467100
SRR21156149	Rosetta	14.27	14,1	05STB012_1	05STB012	05STB012.1	Syngenta	Europe	Belgium	NA	Gembloux	50.5742906	4.7016542	2005	16342910	4902873000
SRR21156150	Rosetta	13.10	13,04	ST13FR_Biog_SeptoDur10	INRA13-LG0289	SeptoDur10	INRAE_BIOGER	Europe	France	Occitanie	Montesquieu	43.56	3.27	2013	14024868	2804973600
SRR21156151	Rosetta	29.62	29,5	ST13FR_Biog_LG0595	INRA13-LG0595	LG0595	INRAE_BIOGER	Europe	France	Centre-Val de Loire	Binas	47.904	1.4638	2013	13246200	2649240000
SRR21156152	Rosetta	41.62	41,47	ST10FR_Biog_G90	S10_10-2d.MS1	G90	INRAE_BIOGER	Europe	France	Hauts-de-France, Oise	Barbery	49.2231	2.668	2010	13689592	2737918400
SRR21156153	Rosetta	29.15	29,05	ST10FR_Biog_G88	S10_10-1e.MS1	G88	INRAE_BIOGER	Europe	France	Hauts-de-France, Oise	Barbery	49.2231	2.668	2010	14766426	2953285200
SRR21156154	Rosetta	33.62	33,45	ST10CRI_0616	ST10CRI_0616	CRI10_0616	NA	Europe	Czech Republic	NA	NA	50.0786	14.4395	2010	4601232	920246400
SRR21156155	Rosetta	24.46	24,29	ST10CRI_0450	CRI-0450	NA	NA	Europe	Czech Republic	NA	NA	50.0786	14.4395	2010	1943685	388737000
SRR21156156	Rosetta	35.81	35,7	ST09UK_Biog_G81	09.BDE.2b.MS1	G81	INRAE_BIOGER	Europe	UK	Lincolshire	Aby	53.2846	0.1182	2009	7971416	1594283200
SRR21156157	Rosetta	42.63	42,46	ST09FR_Biog_G19	IPO-09352.MS1	G19	INRAE_BIOGER	Europe	France	Ile-de-France	Guyancourt, La Minière	48.7645	2.0829	2009	7299905	1459981000
SRR21156158	Rosetta	54.21	54,04	ST09FR_Biog_G10	IPO-09177.MS1	G10	INRAE_BIOGER	Europe	France	Hauts-de-France, Somme	Vraignes	49.8825	3.0638	2009	7394962	1478992400
SRR21156160	Rosetta	19.18	18,9	05STPL002_1	05STPL002	05STPL002.1	Syngenta	Europe	Poland	NA	Nowy Tomysl	52.3181885	16.1282552	2005	15222120	4566636000
SRR21156161	Rosetta	0.24	-1	ST07SP_Biog_G85	07-S6.MS1	G85	INRAE_BIOGER	Europe	Spain	NA	Cordoue	37.8702	-4.7854	2007	4165416	833083200
SRR21156162	Rosetta	34.67	34,41	ST05DK_01B5	DK05 01B5	NA	NA	Europe	Denmark	NA	NA	55.6749	12.5863	NA	5914604	1182920800
SRR21156163	Rosetta	35.76	35,44	ST05DK_01ab1	DK0501B1	NA	NA	Europe	Denmark	NA	NA	55.6749	12.5863	NA	1709043	341808600
SRR21156164	Rosetta	17.16	17,04	ST16FR_Biog_FR5	FR5	NA	Unine_third_batch_2018	Europe	France	NA	Thiverval-Grignon	45.65	6.38	2016	4242356	848471200
SRR21156165	Rosetta	54.31	53,76	ST05DK_01a4	DK05 01a4	NA	NA	Europe	Denmark	NA	NA	55.6749	12.5863	NA	3576262	715252400
SRR21156166	Rosetta	22.07	21,75	06STCZ020	06STCZ020	06STCZ020	Syngenta	Europe	Czech Republic	NA	Krasne Udoli	50.0723483	12.9212508	2006	15273643	4582092900
SRR21156167	Rosetta	20.97	20,88	ST16FR_Biog_FR31	FR31	NA	Unine_third_batch_2018	Europe	France	NA	Thiverval-Grignon	45.65	6.38	2016	1889065	377813000
SRR21156169	Rosetta	38.79	38,54	ST16DK_Biog_DK32	DK32	NA	Unine_third_batch_2018	Europe	Denmark	NA	Flakkebjerg	55.31	11.39	2016	4894551	978910200
SRR21156170	Rosetta	44.63	44,32	ST16DK_Biog_DK15	DK15	NA	Unine_third_batch_2018	Europe	Denmark	NA	Flakkebjerg	55.31	11.39	2016	2536107	507221400
SRR21156171	Rosetta	36.79	36,56	ST16DK_Biog_DK1	DK1	NA	Unine_third_batch_2018	Europe	Denmark	NA	Flakkebjerg	55.31	11.39	2016	2121819	424363800
SRR21156177	Rosetta	19.95	19,68	06STCZ016	06STCZ016	06STCZ016	Syngenta	Europe	Czech Republic	NA	Volanovska	50.5581568	15.8974271	2006	16947526	5084257800
SRR21156188	Rosetta	29.81	29,41	06STCZ009	06STCZ009	06STCZ009	Syngenta	Europe	Czech Republic	NA	Pisek	49.303454	14.158029	2006	14082038	4224611400
SRR21156201	Rosetta	34.03	33,62	05STNL002_1	05STNL002	05STNL002.1	Syngenta	Europe	Netherlands	NA	Groningen	53.2193835	6.5665017	2005	13483649	4045094700
SRR21156212	Rosetta	26.73	26,37	05STD138_1	05STD138	05STD138.1	Syngenta	Europe	Germany	NA	NA	51.165691	10.451526	2005	15953495	4786048500
SRR21156223	Rosetta	27.46	26,93	05STD133_1	05STD133	05STD133.1	Syngenta	Europe	Germany	NA	Salching	48.8107292	12.5702748	2005	11182067	3354620100
SRR21156225	Rosetta	15.47	15,21	10STF190	10STF190	10STF190	Syngenta	Europe	France	NA	Cruzy le Chatel	47.8644107	4.2152437	2010	12752868	3825860400
SRR21156227	Rosetta	19.44	19,15	05STD093_1	05STD093	05STD093.1	Syngenta	Europe	Germany	NA	Hemmelte	52.7809403	7.9868148	2005	17822373	5346711900
SRR21156228	Rosetta	17.79	17,46	10STF178	10STF178	10STF178	Syngenta	Europe	France	NA	Esternay	48.732315	3.558579	2010	13970805	4191241500
SRR21156229	Rosetta	17.75	17,42	10STF164	10STF164	10STF164	Syngenta	Europe	France	NA	Ebensheim	48.3035349	7.499551	2010	12828736	3848620800
SRR21156230	Rosetta	16.88	16,56	10STF163	10STF163	10STF163	Syngenta	Europe	France	NA	Ebensheim	48.3035349	7.499551	2010	12737974	3821392200
SRR21156231	Rosetta	16.10	15,84	10STF150	10STF150	10STF150	Syngenta	Europe	France	NA	Grosbois-lès-Tichey	47.006694	5.2405609	2010	12810573	3843171900
SRR21156232	Rosetta	27.14	26,71	10STF146	10STF146	10STF146	Syngenta	Europe	France	NA	Reitmiller	48.753759	7.466586	2010	11421074	3426322200
SRR21156233	Rosetta	23.23	22,87	10STF082	10STF082	10STF082	Syngenta	Europe	France	NA	Beaucroissant	45.3389979	5.470438	2010	12674131	3802239300
SRR21156234	Rosetta	23.44	22,96	10STF078	10STF078	10STF078	Syngenta	Europe	France	NA	Lectoure	43.933604	0.623621	2010	15297357	4589207100
SRR21156235	Rosetta	26.89	26,3	10STF058	10STF058	10STF058	Syngenta	Europe	France	NA	La Nove	48.742708	3.610554	2010	11549612	3464883600
SRR21156236	Rosetta	15.87	15,58	10STF057	10STF057	10STF057	Syngenta	Europe	France	NA	Arcy-Sainte-Restitue	49.252642	3.46518	2010	16268343	4880502900
SRR21156237	Rosetta	17.76	17,41	10STF049	10STF049	10STF049	Syngenta	Europe	France	NA	Grosbois-lès-Tichey	47.006694	5.2405609	2010	13899289	4169786700
SRR21156238	Rosetta	17.83	17,53	05STD087_1	05STD087	05STD087.1	Syngenta	Europe	Germany	NA	Döbeln	51.1229322	13.1167196	2005	16043124	4812937200
SRR21156239	Rosetta	18.97	18,59	10STF036	10STF036	10STF036	Syngenta	Europe	France	NA	Nouans-les-Fontaines	47.135869	1.3003849	2010	13138434	3941530200
SRR21156240	Rosetta	22.46	22,02	10STF023	10STF023	10STF023	Syngenta	Europe	France	NA	Le Pas	48.430126	-0.701833	2010	13974037	4192211100
SRR21156241	Rosetta	24.43	23,98	10STDK003	10STDK003	10STDK003	Syngenta	Europe	Denmark	NA	Middelfart	55.509844	9.8070417	2010	14316161	4294848300
SRR21156242	Rosetta	16.04	15,75	10STD019	10STD019	10STD019	Syngenta	Europe	Germany	NA	Bad Nenndorf	52.3378757	9.3743625	2010	12682719	3804815700
SRR21156243	Rosetta	18.30	17,99	10STD017	10STD017	10STD017	Syngenta	Europe	Germany	NA	Baringshausen	52.3020737	9.4693993	2010	11452182	3435654600
SRR21156244	Rosetta	22.51	22,11	10STD002	10STD002	10STD002	Syngenta	Europe	Germany	NA	Haren	52.8043088	7.2312094	2010	12207572	3662271600
SRR21156245	Rosetta	25.39	24,24	10STD001	10STD001	10STD001	Syngenta	Europe	Germany	NA	NA	51.2065428	13.146946	2010	12236199	3670859700
SRR21156246	Rosetta	27.08	26,68	10STBY001	10STBY001	10STBY001	Syngenta	Europe	Belarus	NA	Priluki	53.7934061	27.4543714	2010	13540371	4062111300
SRR21156247	Rosetta	21.38	20,98	10ST_Syn_D005	10ST Syn D005	10ST Syn D005	Syngenta	Europe	Germany	NA	NA	54.2193672	9.6961167	2010	10665198	3199559400
SRR21156248	Rosetta	23.30	22,85	10ST_Syn_D003	10ST Syn D003	10ST Syn D003	Syngenta	Europe	Germany	NA	NA	54.2193672	9.6961167	2010	11482036	3444610800
SRR21156249	Rosetta	17.17	16,95	05STD069_1	05STD069	05STD069.1	Syngenta	Europe	Germany	NA	Peinkofer	48.976096	12.6822424	2005	17987499	5396249700
SRR21156250	Rosetta	22.52	22,09	09STIR027_5	09STIR027	09STIR027.5	Syngenta	Europe	Ireland	NA	Nauan	53.647092	-6.6966605	2009	12014682	3604404600
SRR21156251	Rosetta	32.77	32,64	09STIR027_3	09STIR027	09STIR027.3	Syngenta	Europe	Ireland	NA	Nauan	53.647092	-6.6966605	2009	13373636	4012090800
SRR21156252	Rosetta	37.87	37,66	09STIR026_5	09STIR026	09STIR026.5	Syngenta	Europe	Ireland	NA	Nauan	53.647092	-6.6966605	2009	12466688	3740006400
SRR21156253	Rosetta	41.63	41,42	09STIR026_4	09STIR026	09STIR026.4	Syngenta	Europe	Ireland	NA	Nauan	53.647092	-6.6966605	2009	12598831	3779649300
SRR21156254	Rosetta	37.06	36,87	09STIR026_2	09STIR026	09STIR026.2	Syngenta	Europe	Ireland	NA	Nauan	53.647092	-6.6966605	2009	11319108	3395732400
SRR21156255	Rosetta	44.74	44,47	09STIR024_2	09STIR024	09STIR024.2	Syngenta	Europe	Ireland	NA	Midleton	51.9143321	-8.1726276	2009	11834173	3550251900
SRR21156256	Rosetta	49.33	49,09	09STIR023_3	09STIR023	09STIR023.3	Syngenta	Europe	Ireland	NA	Garrymore	51.9108004	-7.9992001	2009	8496705	2549011500
SRR21156257	Rosetta	47.54	47,33	09STIR022_4	09STIR022	09STIR022.4	Syngenta	Europe	Ireland	NA	Bagenalston	52.7031106	-6.9558676	2009	10394495	3118348500
SRR21156258	Rosetta	23.24	22,92	08STD013	08STD013	08STD013	Syngenta	Europe	Germany	NA	Rohlstorf	53.9614911	10.3727602	2008	13169790	3950937000
SRR21156259	Rosetta	23.14	22,83	08STCZ023	08STCZ023	08STCZ023	Syngenta	Europe	Czech Republic	NA	Trutnov	50.559246	15.9027259	2008	12296134	3688840200
SRR21156260	Rosetta	22.23	21,93	08STCZ016	08STCZ016	08STCZ016	Syngenta	Europe	Czech Republic	NA	Krasne Udoli	50.0723483	12.9212508	2008	16490983	4947294900
SRR21156261	Rosetta	13.24	13,07	08STCZ015	08STCZ015	08STCZ015	Syngenta	Europe	Czech Republic	NA	Krasne Udoli	50.0723483	12.9212508	2008	18207004	5462101200
SRR21156262	Rosetta	21.18	20,8	08STCZ011	08STCZ011	08STCZ011	Syngenta	Europe	Czech Republic	NA	Sumperk	49.9778407	16.9717754	2008	16849850	5054955000
SRR21156263	Rosetta	26.03	25,66	08STCZ010	08STCZ010	08STCZ010	Syngenta	Europe	Czech Republic	NA	Sumperk	49.9778407	16.9717754	2008	14745606	4423681800
SRR21156264	Rosetta	23.99	23,64	08STCZ004	08STCZ004	08STCZ004	Syngenta	Europe	Czech Republic	NA	Krasne Udoli	50.0723483	12.9212508	2008	18432818	5529845400
SRR21156265	Rosetta	24.00	23,66	08STCZ003	08STCZ003	08STCZ003	Syngenta	Europe	Czech Republic	NA	Trutnov	50.559246	15.9027259	2008	14992272	4497681600
SRR21156266	Rosetta	41.86	41,23	08STCH015	08STCH015	08STCH015	Syngenta	Europe	Switzerland	NA	Salez	47.237082	9.5010767	2008	15861877	4758563100
SRR21156267	Rosetta	19.13	18,87	05STB026_1	05STB026	05STB026.1	Syngenta	Europe	Belgium	NA	NA	51.0536024	3.1457942	2005	19465648	5839694400
SRR21156268	Rosetta	27.96	27,46	08STCH007	08STCH007	08STCH007	Syngenta	Europe	Switzerland	NA	Courtemelon- Courtételle	47.3544	7.3223489	2008	17551755	5265526500
SRR21156269	Rosetta	29.90	29,43	08STCH005	08STCH005	08STCH005	Syngenta	Europe	Switzerland	NA	Chavornay	46.709879	6.5652261	2008	16239946	4871983800
SRR21156270	Rosetta	20.10	19,75	08STB011	08STB011	08STB011	Syngenta	Europe	Belgium	NA	Blicquy	50.5871723	3.6916495	2008	16920934	5076280200
SRR21156271	Rosetta	25.18	24,74	08STB010	08STB010	08STB010	Syngenta	Europe	Belgium	NA	Blicquy	50.5871723	3.6916495	2008	16340895	4902268500
SRR21156272	Rosetta	17.26	17,02	08STB009	08STB009	08STB009	Syngenta	Europe	Belgium	NA	Blicquy	50.5871723	3.6916495	2008	12292171	3687651300
SRR21156273	Rosetta	24.92	24,6	08STB003	08STB003	08STB003	Syngenta	Europe	Belgium	NA	NA	50.633241	4.524315	2008	15302421	4590726300
SRR21156274	Rosetta	20.98	20,88	07STGB009	07STGB009	07STGB009	Syngenta	Europe	UK	NA	NA	52.9451889	-0.1601246	2007	10650820	3195246000
SRR21156275	Rosetta	21.67	21,36	07STF190	07STF190	07STF190	Syngenta	Europe	France	NA	Grisolles	43.827086	1.29701	2007	14416402	4324920600
SRR21156276	Rosetta	20.69	20,39	07STF162	07STF162	07STF162	Syngenta	Europe	France	NA	Les Crespys	43.795417	1.2926	2007	15141400	4542420000
SRR21156277	Rosetta	18.29	18	07STF160	07STF160	07STF160	Syngenta	Europe	France	NA	Les Crespys	43.795417	1.2926	2007	17296326	5188897800
SRR21156278	Rosetta	17.49	17,23	05STB023_1	05STB023	05STB023.1	Syngenta	Europe	Belgium	NA	Veurne	51.0550052	2.6684668	2005	16729567	5018870100
SRR21156279	Rosetta	33.17	32,61	07STF148	07STF148	07STF148	Syngenta	Europe	France	NA	Laugnac	44.306199	0.606306	2007	13207173	3962151900
SRR21156285	Rosetta	22.91	22,57	06STGB003	06STGB003	06STGB003	Syngenta	Europe	UK	NA	Wymowdham	52.5557385	1.0404509	2006	14748550	4424565000
SRR21156288	Rosetta	0.00	-1	Ukraine_1995_ST95UR_F2a_1	D28	ST95UR-F2a.1	ETHZ_2020	Europe	Ukraine	NA	Odessa	46.43	30.69	1995	4132747	1239824100
SRR21156289	Rosetta	0.00	-1	Ukraine_1995_ST95UR_F1c_2	D12	ST95UR-F1c.2	ETHZ_2020	Europe	Ukraine	NA	Odessa	46.43	30.69	1995	3306598	991979400
SRR21156290	Rosetta	0.00	-1	Ukraine_1995_ST95UR_F1a_3	D164	ST95UR-F1a.3	ETHZ_2020	Europe	Ukraine	NA	Odessa	46.43	30.69	1995	4136177	1240853100
SRR21156291	Rosetta	0.00	-1	Ukraine_1995_ST95UR_F1a_1	D27	ST95UR-F1a.1	ETHZ_2020	Europe	Ukraine	NA	Odessa	46.43	30.69	1995	6252811	1875843300
SRR21156292	Rosetta	0.00	-1	Ukraine_1995_ST95UR_E2c_2	D163	ST95UR-E2c.2	ETHZ_2020	Europe	Ukraine	NA	Odessa	46.43	30.69	1995	5099758	1529927400
SRR21156293	Rosetta	0.00	-1	Ukraine_1995_ST95UR_E2a_1	D26	ST95UR-E2a.1	ETHZ_2020	Europe	Ukraine	NA	Odessa	46.43	30.69	1995	4098393	1229517900
SRR21156294	Rosetta	0.00	-1	Ukraine_1995_ST95UR_BIc_1	D59	ST95UR-BIc.1	ETHZ_2020	Europe	Ukraine	NA	Odessa	46.43	30.69	1995	4677497	1403249100
SRR21156296	Rosetta	20.84	20,53	06STGB002	06STGB002	06STGB002	Syngenta	Europe	UK	NA	NA	51.0576948	-1.3080629	2006	16271272	4881381600
SRR21156307	Rosetta	29.55	29,39	06STD024	06STD024	06STD024	Syngenta	Europe	Germany	NA	Rohlstorf	53.9614911	10.3727602	2006	12277988	3683396400
SRR21156316	Rosetta	24.37	24	06STCZ007	06STCZ007	06STCZ007	Syngenta	Europe	Czech Republic	NA	Pisek	49.303454	14.158029	2006	14004145	4201243500
SRR21156327	Rosetta	21.20	20,9	06STCZ003	06STCZ003	06STCZ003	Syngenta	Europe	Czech Republic	NA	Benesov	49.7837821	14.6873699	2006	15154874	4546462200
SRR21156338	Rosetta	18.68	18,45	06STCZ001	06STCZ001	06STCZ001	Syngenta	Europe	Czech Republic	NA	Benesov	49.7837821	14.6873699	2006	12964495	3889348500
SRR21156339	Rosetta	34.38	34,12	ST05DK_01a1	DK05 01a1	NA	NA	Europe	Denmark	NA	NA	55.6749	12.5863	NA	3921525	784305000
SRR21156345	Rosetta	22.36	22,03	05STNL024_1	05STNL024	05STNL024.1	Syngenta	Europe	Netherlands	NA	Groningen	53.2193835	6.5665017	2005	15193485	4558045500
SRR21156356	Rosetta	24.28	23,97	05STNL015_1	05STNL015	05STNL015.1	Syngenta	Europe	Netherlands	NA	Ziud. Holland	52.367614	4.887355	2005	18201288	5460386400
SRR21156367	Rosetta	11.20	11,03	05STNL003_1	05STNL003	05STNL003.1	Syngenta	Europe	Netherlands	NA	Gelderland	52.045155	5.8718235	2005	18441405	5532421500
SRR21156381	Rosetta	21.37	21,03	05STD098_1	05STD098	05STD098.1	Syngenta	Europe	Germany	NA	Iserlohn	51.421991	7.67204	2005	16370199	4911059700
SRR21156386	Rosetta	28.53	28,12	10STGB037	10STGB037	10STGB037	Syngenta	Europe	UK	NA	Hants	51.057695	-1.308063	2010	19875619	5962685700
SRR21156387	Rosetta	23.97	23,53	10STGB036	10STGB036	10STGB036	Syngenta	Europe	UK	NA	Hants	51.057695	-1.308063	2010	15486149	4645844700
SRR21156388	Rosetta	20.16	19,84	10STGB035	10STGB035	10STGB035	Syngenta	Europe	UK	NA	Hants	51.057695	-1.308063	2010	16950081	5085024300
SRR21156389	Rosetta	19.71	19,38	10STGB031	10STGB031	10STGB031	Syngenta	Europe	UK	NA	Andorer	51.1610219	-1.5362608	2010	17044369	5113310700
SRR21156390	Rosetta	23.92	23,57	10STGB025	10STGB025	10STGB025	Syngenta	Europe	UK	NA	Ellon	57.364597	-2.072972	2010	14856366	4456909800
SRR21156391	Rosetta	26.04	25,64	10STGB024	10STGB024	10STGB024	Syngenta	Europe	UK	NA	Ellon	57.364597	-2.072972	2010	16808966	5042689800
SRR21156392	Rosetta	17.68	17,42	05STD094_1	05STD094	05STD094.1	Syngenta	Europe	Germany	NA	Rohlstorf	53.9614911	10.3727602	2005	18196706	5459011800
SRR21156393	Rosetta	20.73	20,3	10STGB015	10STGB015	10STGB015	Syngenta	Europe	UK	NA	Ellon	57.364597	-2.072972	2010	16627840	4988352000
SRR21156394	Rosetta	24.49	24,11	10STGB007	10STGB007	10STGB007	Syngenta	Europe	UK	NA	NA	52.7063657	-2.7417849	2010	16553343	4966002900
SRR21156395	Rosetta	28.39	27,87	10STF261	10STF261	10STF261	Syngenta	Europe	France	NA	Trebrivan	48.308754	-3.474948	2010	15831559	4749467700
SRR21156396	Rosetta	17.76	17,48	10STF253	10STF253	10STF253	Syngenta	Europe	France	NA	Theillement	49.287683	0.800154	2010	14604007	4381202100
SRR21156397	Rosetta	16.47	16,17	10STF248	10STF248	10STF248	Syngenta	Europe	France	NA	Mailly sur Seille	48.910335	6.24686	2010	10526141	3157842300
SRR21156398	Rosetta	20.01	19,71	10STF241	10STF241	10STF241	Syngenta	Europe	France	NA	Mailly sur Seille	48.910335	6.24686	2010	14388188	4316456400
SRR21156399	Rosetta	18.46	18,08	10STF231	10STF231	10STF231	Syngenta	Europe	France	NA	Autrey-lès-Gray	47.485937	5.492877	2010	13063656	3919096800
SRR21156400	Rosetta	14.69	14,42	10STF227	10STF227	10STF227	Syngenta	Europe	France	NA	St Paterne Racan	47.602824	0.48164	2010	9215687	2764706100
SRR21156401	Rosetta	26.01	25,55	10STF202	10STF202	10STF202	Syngenta	Europe	France	NA	Plougonvelin	48.341425	-4.718711	2010	12128412	3638523600
SRR21156402	Rosetta	28.45	28,32	09STF014	09STF014	09STF014	Syngenta	Europe	France	NA	Channay sur Lathan	47.4802589	0.263626	2009	5971852	1791555600
SRR21156403	Rosetta	27.30	27,17	09STF013	09STF013	09STF013	Syngenta	Europe	France	NA	Neuvy - le - Roi	47.603218	0.594192	2009	12924245	3877273500
SRR21156404	Rosetta	25.12	24,98	09STF011	09STF011	09STF011	Syngenta	Europe	France	NA	Bouville	48.258757	1.379673	2009	7125543	2137662900
SRR21156405	Rosetta	18.81	18,72	09STF007	09STF007	09STF007	Syngenta	Europe	France	NA	Dampierre sur Avre	48.7433015	1.1742983	2009	7393492	2218047600
SRR21156406	Rosetta	17.58	17,49	09STF005	09STF005	09STF005	Syngenta	Europe	France	NA	Chauche	46.829633	-1.269648	2009	10138896	3041668800
SRR21156407	Rosetta	31.97	31,44	05STD026_1	05STD026	05STD026.1	Syngenta	Europe	Germany	NA	Rothenburg	49.3794948	10.1858968	2005	11955536	3586660800
SRR21156408	Rosetta	19.41	19,31	09STF004	09STF004	09STF004	Syngenta	Europe	France	NA	Méré	47.898802	3.823456	2009	15743095	4722928500
SRR21156409	Rosetta	0.03	-1	09STE002	09STE002	09STE002	Syngenta	Europe	Spain	NA	Escacena	37.4083284	-6.3897693	2009	21687898	6506369400
SRR21156410	Rosetta	0.02	-1	09STE001	09STE001	09STE001	Syngenta	Europe	Spain	NA	Escacena	37.4083284	-6.3897693	2009	20227416	6068224800
SRR21156411	Rosetta	31.98	31,82	09STD079	09STD079	09STD079	Syngenta	Europe	Germany	NA	Drochterson	53.7068002	9.3786001	2009	10783659	3235097700
SRR21156412	Rosetta	43.30	43,08	09STD078	09STD078	09STD078	Syngenta	Europe	Germany	NA	Haren/Ems	52.8043088	7.2312094	2009	9971993	2991597900
SRR21156413	Rosetta	18.29	18,2	09STD077	09STD077	09STD077	Syngenta	Europe	Germany	NA	Haren/Ems	52.8043088	7.2312094	2009	8181214	2454364200
SRR21156414	Rosetta	42.21	42	09STD076	09STD076	09STD076	Syngenta	Europe	Germany	NA	Haren/Ems	52.8043088	7.2312094	2009	19776841	5933052300
SRR21156415	Rosetta	16.30	16,2	09STD075	09STD075	09STD075	Syngenta	Europe	Germany	NA	Haren/Ems	52.8043088	7.2312094	2009	6349456	1904836800
SRR21156416	Rosetta	32.73	32,57	09STD074	09STD074	09STD074	Syngenta	Europe	Germany	NA	Haren/Ems	52.8043088	7.2312094	2009	2076168	622850400
SRR21156417	Rosetta	36.47	36,29	09STD073	09STD073	09STD073	Syngenta	Europe	Germany	NA	Haren/Ems	52.8043088	7.2312094	2009	8678401	2603520300
SRR21156418	Rosetta	34.28	31,51	05STD006_1	05STD006	05STD006.1	Syngenta	Europe	Germany	NA	Lützow	53.6527757	11.1745225	2005	15423328	4626998400
SRR21156419	Rosetta	22.48	22,32	09STD072	09STD072	09STD072	Syngenta	Europe	Germany	NA	Haren/Ems	52.8043088	7.2312094	2009	9409895	2822968500
SRR21156420	Rosetta	32.65	32,49	09STD071	09STD071	09STD071	Syngenta	Europe	Germany	NA	Haren/Ems	52.8043088	7.2312094	2009	4851753	1455525900
SRR21156421	Rosetta	30.67	30,52	09STD070	09STD070	09STD070	Syngenta	Europe	Germany	NA	Haren/Ems	52.8043088	7.2312094	2009	9478762	2843628600
SRR21156422	Rosetta	23.29	23,17	09STD062	09STD062	09STD062	Syngenta	Europe	Germany	NA	Dorf Mecklenburg	53.8419403	11.4594213	2009	11081915	3324574500
SRR21156423	Rosetta	26.90	26,78	09STD061	09STD061	09STD061	Syngenta	Europe	Germany	NA	Beidendorf	53.8279698	11.3861245	2009	7717094	2315128200
SRR21156424	Rosetta	37.44	37,23	09STD059	09STD059	09STD059	Syngenta	Europe	Germany	NA	Dorf Mecklenburg	53.8419403	11.4594213	2009	10931910	3279573000
SRR21156425	Rosetta	20.51	20,42	09STD057	09STD057	09STD057	Syngenta	Europe	Germany	NA	Ebersbach	50.9929674	14.6112611	2009	10242529	3072758700
SRR21156426	Rosetta	34.23	34,02	09STD054	09STD054	09STD054	Syngenta	Europe	Germany	NA	Wendisch Cannersdorf	51.0987763	14.6676634	2009	7649073	2294721900
SRR21156427	Rosetta	35.79	35,58	09STD053	09STD053	09STD053	Syngenta	Europe	Germany	NA	Paulsdorf	51.1073734	14.7054022	2009	8596647	2578994100
SRR21156428	Rosetta	52.33	52,06	09STD044	09STD044	09STD044	Syngenta	Europe	Germany	NA	Schützberg	51.7637212	12.8305487	2009	11974984	3592495200
SRR21156429	Rosetta	43.45	42,57	05STD001_1	05STD001	05STD001.1	Syngenta	Europe	Germany	NA	Parchim	53.427957	11.8776221	2005	15862565	4758769500
SRR21156430	Rosetta	36.39	36,2	09STD041	09STD041	09STD041	Syngenta	Europe	Germany	NA	Lommatzsch	51.2000922	13.3061635	2009	14746044	4423813200
SRR21156431	Rosetta	28.28	28,12	09STD031	09STD031	09STD031	Syngenta	Europe	Germany	NA	Barsinghausen	52.3437535	9.4806112	2009	12133695	3640108500
SRR21156432	Rosetta	37.49	37,3	09STD024	09STD024	09STD024	Syngenta	Europe	Germany	NA	Barsinghausen	52.3437535	9.4806112	2009	12784863	3835458900
SRR21156433	Rosetta	32.77	32,6	09STD019	09STD019	09STD019	Syngenta	Europe	Germany	NA	Neunendorf	52.8667249	12.3719012	2009	4225410	1267623000
SRR21156442	Rosetta	27.45	27,07	05STD127_1	05STD127	05STD127.1	Syngenta	Europe	Germany	NA	Sickte	52.2164112	10.6370394	2005	15177524	4553257200
SRR21156453	Rosetta	24.75	24,35	05STD108_1	05STD108	05STD108.1	Syngenta	Europe	Germany	NA	Schleswig_Holstein	54.5239312	9.563227	2005	18230405	5469121500
SRR21156464	Rosetta	21.36	21,03	05STD104_1	05STD104	05STD104.1	Syngenta	Europe	Germany	NA	Brokel	51.7281977	9.1585552	2005	13051167	3915350100
SRR21156465	Rosetta	24.25	24,14	09STIR022_1	09STIR022	09STIR022.1	Syngenta	Europe	Ireland	NA	Bagenalston	52.7031106	-6.9558676	2009	19698245	5909473500
SRR21156466	Rosetta	28.58	28,18	05STB011_1	05STB011	05STB011.1	Syngenta	Europe	Belgium	NA	Gembloux	50.5742906	4.7016542	2005	17850267	5355080100
SRR21156467	Rosetta	23.82	23,67	09STIR021_2	09STIR021	09STIR021.2	Syngenta	Europe	Ireland	NA	Bagenalston	52.7031106	-6.9558676	2009	18300600	5490180000
SRR21156468	Rosetta	20.40	20,1	05STD059_1	05STD059	05STD059.1	Syngenta	Europe	Germany	NA	Wachtberg-Adendorf	50.6143584	7.0602662	2005	19075806	5722741800
SRR21156469	Rosetta	34.02	33,85	09STIR020_3	09STIR020	09STIR020.3	Syngenta	Europe	Ireland	NA	Duwbell	52.6234	-7.1512	2009	20464175	6139252500
SRR21156470	Rosetta	38.80	38,64	09STIR020_1	09STIR020	09STIR020.1	Syngenta	Europe	Ireland	NA	Duwbell	52.6234	-7.1512	2009	13628133	4088439900
SRR21156471	Rosetta	39.96	39,77	09STIR019_4	09STIR019	09STIR019.4	Syngenta	Europe	Ireland	NA	Ballymountain	52.2593197	-7.1100702	2009	10654098	3196229400
SRR21156472	Rosetta	50.95	50,68	09STIR018_1	09STIR018	09STIR018.1	Syngenta	Europe	Ireland	NA	Ballymountain	52.2593197	-7.1100702	2009	10535544	3160663200
SRR21156473	Rosetta	28.46	28,31	09STIR017_5	09STIR017	09STIR017.5	Syngenta	Europe	Ireland	NA	Ballymountain	52.2593197	-7.1100702	2009	10245228	3073568400
SRR21156474	Rosetta	39.68	39,49	09STIR016_3	09STIR016	09STIR016.3	Syngenta	Europe	Ireland	NA	Ballymountain	52.2593197	-7.1100702	2009	10870076	3261022800
SRR21156475	Rosetta	25.53	25,1	09STIR016_2	09STIR016	09STIR016.2	Syngenta	Europe	Ireland	NA	Ballymountain	52.2593197	-7.1100702	2009	12970045	3891013500
SRR21156476	Rosetta	36.32	36,13	09STIR015_1	09STIR015	09STIR015.1	Syngenta	Europe	Ireland	NA	Ballymountain	52.2593197	-7.1100702	2009	6683553	2005065900
SRR21156477	Rosetta	35.64	34,94	09STIR014_3	09STIR014	09STIR014.3	Syngenta	Europe	Ireland	NA	Ballymountain	52.2593197	-7.1100702	2009	12438598	3731579400
SRR21156478	Rosetta	50.38	50,13	09STIR014_1	09STIR014	09STIR014.1	Syngenta	Europe	Ireland	NA	Ballymountain	52.2593197	-7.1100702	2009	10543191	3162957300
SRR21156479	Rosetta	27.52	27,1	05STD046_1	05STD046	05STD046.1	Syngenta	Europe	Germany	NA	Kritzkow	53.8882929	12.2492153	2005	19308837	5792651100
SRR21156480	Rosetta	29.88	29,71	09STIR013_1	09STIR013	09STIR013.1	Syngenta	Europe	Ireland	NA	Ballymountain	52.2593197	-7.1100702	2009	10926268	3277880400
SRR21156481	Rosetta	30.46	30,32	09STIR012_3	09STIR012	09STIR012.3	Syngenta	Europe	Ireland	NA	Ballymountain	52.2593197	-7.1100702	2009	11350051	3405015300
SRR21156482	Rosetta	32.17	31,99	09STIR010_4	09STIR010	09STIR010.4	Syngenta	Europe	Ireland	NA	Nauan	53.647092	-6.6966605	2009	26159506	7847851800
SRR21156483	Rosetta	36.68	36,47	09STIR009_5	09STIR009	09STIR009.5	Syngenta	Europe	Ireland	NA	Nauan	53.647092	-6.6966605	2009	7919606	2375881800
SRR21156484	Rosetta	39.44	39,25	09STIR007_3	09STIR007	09STIR007.3	Syngenta	Europe	Ireland	NA	Stonyford	52.5363888	-7.2281242	2009	15527211	4658163300
SRR21156485	Rosetta	35.32	35,13	09STIR005_2	09STIR005	09STIR005.2	Syngenta	Europe	Ireland	NA	NA	52.6541454	-7.2447879	2009	9264123	2779236900
SRR21156486	Rosetta	29.42	29,24	09STIR004_2	09STIR004	09STIR004.2	Syngenta	Europe	Ireland	NA	Mogeely	51.9314482	-8.0571335	2009	11965802	3589740600
SRR21156487	Rosetta	37.38	37,19	09STIR003_1	09STIR003	09STIR003.1	Syngenta	Europe	Ireland	NA	Whitegate	51.8267841	-8.2321121	2009	8790328	2637098400
SRR21156488	Rosetta	25.79	25,67	09STGB004	09STGB004	09STGB004	Syngenta	Europe	UK	NA	Overbury	52.034916	-2.06316	2009	17894965	5368489500
SRR21156489	Rosetta	33.28	33,12	09STGB002	09STGB002	09STGB002	Syngenta	Europe	UK	NA	Maidwell	52.383949	-0.906865	2009	5433013	1629903900
SRR21156490	Rosetta	20.96	20,67	05STD042_1	05STD042	05STD042.1	Syngenta	Europe	Germany	NA	Hilgermissen	52.8453301	9.1248162	2005	14622749	4386824700
SRR21156491	Rosetta	29.35	29,22	09STGB001	09STGB001	09STGB001	Syngenta	Europe	UK	NA	Ayrho Bankum Oxon	51.761206	-1.246467	2009	13464950	4039485000
SRR21156492	Rosetta	26.62	26,45	09STF114	09STF114	09STF114	Syngenta	Europe	France	NA	Ecueille	47.083915	1.346552	2009	12896509	3868952700
SRR21156493	Rosetta	23.45	23,33	09STF112	09STF112	09STF112	Syngenta	Europe	France	NA	Valay	47.337742	5.636598	2009	8938305	2681491500
SRR21156494	Rosetta	30.84	30,67	09STF109	09STF109	09STF109	Syngenta	Europe	France	NA	Dampierre Sur Salon	47.556501	5.678166	2009	6718291	2015487300
SRR21156495	Rosetta	26.30	26,16	09STF106	09STF106	09STF106	Syngenta	Europe	France	NA	Ecueille	47.083915	1.346552	2009	14036406	4210921800
SRR21156496	Rosetta	23.05	22,94	09STF105	09STF105	09STF105	Syngenta	Europe	France	NA	Ecueille	47.083915	1.346552	2009	11033402	3310020600
SRR21156497	Rosetta	22.97	22,86	09STF103	09STF103	09STF103	Syngenta	Europe	France	NA	Ecueille	47.083915	1.346552	2009	9621900	2886570000
SRR21156498	Rosetta	26.69	26,56	09STF099	09STF099	09STF099	Syngenta	Europe	France	NA	Willgottheim	48.670946	7.510642	2009	19574162	5872248600
SRR21156499	Rosetta	17.91	17,81	09STF098	09STF098	09STF098	Syngenta	Europe	France	NA	Ecueille	47.083915	1.346552	2009	20137279	6041183700
SRR21156500	Rosetta	20.77	20,66	09STF097	09STF097	09STF097	Syngenta	Europe	France	NA	Le Subdray	47.010805	2.294142	2009	16509315	4952794500
SRR21156501	Rosetta	19.70	19,41	05STD041_1	05STD041	05STD041.1	Syngenta	Europe	Germany	NA	Hilgermissen	52.8453301	9.1248162	2005	14933793	4480137900
SRR21156502	Rosetta	32.16	31,99	09STF096	09STF096	09STF096	Syngenta	Europe	France	NA	Le Subdray	47.010805	2.294142	2009	14546567	4363970100
SRR21156503	Rosetta	24.13	24	09STF094	09STF094	09STF094	Syngenta	Europe	France	NA	Le Subdray	47.010805	2.294142	2009	8116972	2435091600
SRR21156504	Rosetta	41.84	41,62	09STF082	09STF082	09STF082	Syngenta	Europe	France	NA	Ourouer les Bourdelins	46.931939	2.783819	2009	8311703	2493510900
SRR21156505	Rosetta	39.02	38,82	09STF081	09STF081	09STF081	Syngenta	Europe	France	NA	Ourouer les Bourdelins	46.931939	2.783819	2009	9270454	2781136200
SRR21156506	Rosetta	20.78	20,69	09STF079	09STF079	09STF079	Syngenta	Europe	France	NA	Ourouer les Bourdelins	46.931939	2.783819	2009	8060645	2418193500
SRR21156507	Rosetta	23.52	23,38	09STF077	09STF077	09STF077	Syngenta	Europe	France	NA	Hohengoeft	48.661646	7.474932	2009	11126174	3337852200
SRR21156508	Rosetta	22.02	21,9	09STF068	09STF068	09STF068	Syngenta	Europe	France	NA	Couloutre	47.409534	3.227195	2009	5805335	1741600500
SRR21156509	Rosetta	43.83	43,61	09STF063	09STF063	09STF063	Syngenta	Europe	France	NA	Auxi le Chateau	50.231693	2.119424	2009	10626167	3187850100
SRR21156510	Rosetta	37.33	37,15	09STF058	09STF058	09STF058	Syngenta	Europe	France	NA	Neuvelle les la Charite	47.537936	5.95239	2009	13738849	4121654700
SRR21156511	Rosetta	36.68	36,48	09STF056	09STF056	09STF056	Syngenta	Europe	France	NA	Beauvoisin	46.926674	5.368952	2009	12481365	3744409500
SRR21156512	Rosetta	21.09	20,77	05STD040_1	05STD040	05STD040.1	Syngenta	Europe	Germany	NA	Hilgermissen	52.8453301	9.1248162	2005	17493773	5248131900
SRR21156513	Rosetta	21.55	21,22	05STB003_1	05STB003	05STB003.1	Syngenta	Europe	Belgium	NA	Veurne	51.0550052	2.6684668	2005	21583589	6475076700
SRR21156514	Rosetta	14.26	14,19	09STF054	09STF054	09STF054	Syngenta	Europe	France	NA	Charnizay	46.9133769	0.985831	2009	15635248	4690574400
SRR21156515	Rosetta	31.81	31,64	09STF048	09STF048	09STF048	Syngenta	Europe	France	NA	Genillé	47.184903	1.0932679	2009	14543006	4362901800
SRR21156516	Rosetta	26.45	26,29	09STF046	09STF046	09STF046	Syngenta	Europe	France	NA	Saint André de Briouze	48.728431	-0.327505	2009	12865664	3859699200
SRR21156517	Rosetta	14.82	14,72	09STF045	09STF045	09STF045	Syngenta	Europe	France	NA	Noyers	47.915252	2.523468	2009	13667874	4100362200
SRR21156518	Rosetta	23.20	23,08	09STF037	09STF037	09STF037	Syngenta	Europe	France	NA	Simard	46.720847	5.180039	2009	13266061	3979818300
SRR21156519	Rosetta	27.29	27,17	09STF036	09STF036	09STF036	Syngenta	Europe	France	NA	Simard	46.720847	5.180039	2009	11823347	3547004100
SRR21156520	Rosetta	18.32	18,23	09STF032	09STF032	09STF032	Syngenta	Europe	France	NA	Amilly	48.44368	1.396017	2009	8490548	2547164400
SRR21156521	Rosetta	19.64	19,55	09STF031	09STF031	09STF031	Syngenta	Europe	France	NA	Louan - Villegruis	48.6163102	3.4870317	2009	9225035	2767510500
SRR21156522	Rosetta	32.77	32,61	09STF029	09STF029	09STF029	Syngenta	Europe	France	NA	Perreuse	47.859011	3.151005	2009	7032127	2109638100
SRR21156523	Rosetta	17.01	16,89	09STF028	09STF028	09STF028	Syngenta	Europe	France	NA	Amilly	48.44368	1.396017	2009	5308483	1592544900
SRR21156524	Rosetta	9.87	9,73	05STD031_1	05STD031	05STD031.1	Syngenta	Europe	Germany	NA	Riepen/Bad Nemmdorf	52.3453845	9.3346529	2005	14500309	4350092700
SRR21156525	Rosetta	31.63	31,48	09STF027	09STF027	09STF027	Syngenta	Europe	France	NA	Amilly	48.44368	1.396017	2009	8827996	2648398800
SRR21156526	Rosetta	31.35	31,21	09STF025	09STF025	09STF025	Syngenta	Europe	France	NA	Bouville	48.258757	1.379673	2009	8814330	2644299000
SRR21156527	Rosetta	29.89	29,76	09STF024	09STF024	09STF024	Syngenta	Europe	France	NA	Eton	49.274623	5.679307	2009	21299050	6389715000
SRR21156528	Rosetta	10.52	10,46	09STF019	09STF019	09STF019	Syngenta	Europe	France	NA	Oinville Saint Liphard	48.236015	1.918543	2009	5786842	1736052600
SRR21156529	Rosetta	28.48	28,35	09STF015	09STF015	09STF015	Syngenta	Europe	France	NA	Oinville Saint Liphard	48.236015	1.918543	2009	3808903	1142670900
SRR21156530	Rosetta	34.84	34,66	09STD007	09STD007	09STD007	Syngenta	Europe	Germany	NA	Barsinghausen	52.3437535	9.4806112	2009	11869451	3560835300
SRR21156531	Rosetta	16.44	16,34	09STD004	09STD004	09STD004	Syngenta	Europe	Germany	NA	Bad Nenndorf	52.3378757	9.3743625	2009	11822028	3546608400
SRR21156532	Rosetta	20.00	19,92	09STD003	09STD003	09STD003	Syngenta	Europe	Germany	NA	Bad Nenndorf	52.3378757	9.3743625	2009	12332097	3699629100
SRR21156533	Rosetta	21.19	20,8	08STGB007	08STGB007	08STGB007	Syngenta	Europe	UK	NA	Cirencester	51.718495	-1.968243	2008	12118197	3635459100
SRR21156534	Rosetta	24.46	24,1	08STGB006	08STGB006	08STGB006	Syngenta	Europe	UK	NA	Wymondham	52.5557385	1.0404509	2008	15628037	4688411100
SRR21156535	Rosetta	29.43	29,04	08STGB004	08STGB004	08STGB004	Syngenta	Europe	UK	NA	Winchester	51.059771	-1.310142	2008	11250788	3375236400
SRR21156536	Rosetta	17.20	16,94	05STCH008_1	05STCH008	05STCH008.1	Syngenta	Europe	Switzerland	NA	Dielsdorf	47.4764856	8.4577034	2005	16942881	5082864300
SRR21156537	Rosetta	20.53	20,11	08STGB003	08STGB003	08STGB003	Syngenta	Europe	UK	NA	Lincs	52.945189	-0.160125	2008	14409776	4322932800
SRR21156538	Rosetta	20.62	20,24	08STGB001	08STGB001	08STGB001	Syngenta	Europe	UK	NA	Winchester	51.059771	-1.310142	2008	11612956	3483886800
SRR21156539	Rosetta	16.40	16,1	08STF196	08STF196	08STF196	Syngenta	Europe	France	NA	Servins	50.413006	2.636739	2008	13533238	4059971400
SRR21156540	Rosetta	16.12	15,87	08STF194	08STF194	08STF194	Syngenta	Europe	France	NA	Hautmont	50.246997	3.91708	2008	10188239	3056471700
SRR21156541	Rosetta	20.13	19,83	08STF187	08STF187	08STF187	Syngenta	Europe	France	NA	NA	48.7148942	6.5375184	2008	13187213	3956163900
SRR21156542	Rosetta	15.46	15,16	08STF185	08STF185	08STF185	Syngenta	Europe	France	NA	Lucay le Male	47.1265349	1.437734	2008	10980420	3294126000
SRR21156543	Rosetta	25.48	25,04	08STF183	08STF183	08STF183	Syngenta	Europe	France	NA	Lucay le Male	47.1265349	1.437734	2008	10811102	3243330600
SRR21156544	Rosetta	23.96	23,56	08STF175	08STF175	08STF175	Syngenta	Europe	France	NA	NA	50.1386594	1.787343	2008	11269716	3380914800
SRR21156545	Rosetta	15.74	15,48	08STF155	08STF155	08STF155	Syngenta	Europe	France	NA	Etroussat	46.2163744	3.219727	2008	12581654	3774496200
SRR21156546	Rosetta	22.51	22,17	08STF153	08STF153	08STF153	Syngenta	Europe	France	NA	Brion	46.356145	0.458328	2008	12347008	3704102400
SRR21156547	Rosetta	38.56	38	05STCH004_1	05STCH004	05STCH004.1	Syngenta	Europe	Switzerland	NA	Wengi	47.0834179	7.3998035	2005	14743755	4423126500
SRR21156548	Rosetta	19.47	19,12	08STF147	08STF147	08STF147	Syngenta	Europe	France	NA	Asnieres-la-Giraud	45.891254	-0.5220939	2008	11272790	3381837000
SRR21156549	Rosetta	11.95	11,74	08STF136	08STF136	08STF136	Syngenta	Europe	France	NA	Caudan	47.8040149	-3.3444365	2008	16762286	5028685800
SRR21156550	Rosetta	13.91	13,66	08STF131	08STF131	08STF131	Syngenta	Europe	France	NA	Le Subdray	47.010805	2.294142	2008	14921571	4476471300
SRR21156551	Rosetta	12.00	11,82	08STF128	08STF128	08STF128	Syngenta	Europe	France	NA	Saint-Pourcain-sur-Besbre	46.4736633	3.5916369	2008	11237583	3371274900
SRR21156552	Rosetta	13.12	12,85	08STF116	08STF116	08STF116	Syngenta	Europe	France	NA	Dadonville	48.157397	2.271727	2008	14474908	4342472400
SRR21156553	Rosetta	23.20	22,85	08STF109	08STF109	08STF109	Syngenta	Europe	France	NA	Pigny	47.1702037	2.4472794	2008	11768640	3530592000
SRR21156554	Rosetta	18.47	18,15	08STF108	08STF108	08STF108	Syngenta	Europe	France	NA	Ennordres	47.430376	2.3841	2008	13020878	3906263400
SRR21156555	Rosetta	17.72	17,33	08STF106	08STF106	08STF106	Syngenta	Europe	France	NA	Dadonville	48.157397	2.271727	2008	11994857	3598457100
SRR21156556	Rosetta	14.16	13,94	08STF105	08STF105	08STF105	Syngenta	Europe	France	NA	Dadonville	48.157397	2.271727	2008	13153447	3946034100
SRR21156557	Rosetta	14.12	13,91	08STF102	08STF102	08STF102	Syngenta	Europe	France	NA	Ennordres	47.430376	2.3841	2008	12871026	3861307800
SRR21156558	Rosetta	35.55	34,61	05STCH003_1	05STCH003	05STCH003.1	Syngenta	Europe	Switzerland	NA	Wengi	47.0834179	7.3998035	2005	15284573	4585371900
SRR21156559	Rosetta	19.43	19,12	08STF098	08STF098	08STF098	Syngenta	Europe	France	NA	Pont sur Yonne	48.2878029	3.2039909	2008	14601437	4380431100
SRR21156560	Rosetta	19.32	18,99	08STF094	08STF094	08STF094	Syngenta	Europe	France	NA	Vineuil	46.901739	1.635679	2008	13268494	3980548200
SRR21156561	Rosetta	11.47	11,29	08STF089	08STF089	08STF089	Syngenta	Europe	France	NA	Chuffilly	49.4473864	4.6071176	2008	11476847	3443054100
SRR21156562	Rosetta	11.81	11,61	08STF083	08STF083	08STF083	Syngenta	Europe	France	NA	Neuille le Lierre	47.512638	0.910234	2008	13904425	4171327500
SRR21156563	Rosetta	17.15	16,9	08STF082	08STF082	08STF082	Syngenta	Europe	France	NA	Reugny	47.481288	0.883656	2008	11376869	3413060700
SRR21156564	Rosetta	16.05	15,77	08STF079	08STF079	08STF079	Syngenta	Europe	France	NA	Benouville	49.2483089	-0.2877149	2008	13291176	3987352800
SRR21156565	Rosetta	10.75	10,55	08STF078	08STF078	08STF078	Syngenta	Europe	France	NA	NA	46.227638	2.213749	2008	13338164	4001449200
SRR21156566	Rosetta	22.50	22,1	08STF077	08STF077	08STF077	Syngenta	Europe	France	NA	NA	46.227638	2.213749	2008	12977176	3893152800
SRR21156567	Rosetta	22.43	22,03	08STF076	08STF076	08STF076	Syngenta	Europe	France	NA	Ogy	49.10425	6.311206	2008	12584043	3775212900
SRR21156568	Rosetta	23.00	22,64	08STF070	08STF070	08STF070	Syngenta	Europe	France	NA	Grisolles	43.827086	1.29701	2008	14152237	4245671100
SRR21156569	Rosetta	39.24	38,61	05STCH002_1	05STCH002	05STCH002.1	Syngenta	Europe	Switzerland	NA	Wengi	47.0834179	7.3998035	2005	15079069	4523720700
SRR21156570	Rosetta	11.73	11,52	08STF063	08STF063	08STF063	Syngenta	Europe	France	NA	St Martin de St Maixent	46.3862732	-0.2109954	2008	13594318	4078295400
SRR21156571	Rosetta	12.47	12,26	08STF056	08STF056	08STF056	Syngenta	Europe	France	NA	St. Pierre le Vieux	46.38661	-0.749747	2008	12787889	3836366700
SRR21156572	Rosetta	15.70	15,47	08STF052	08STF052	08STF052	Syngenta	Europe	France	NA	Mont s/ Vauchey	47.237809	5.9853296	2008	12939100	3881730000
SRR21156573	Rosetta	19.55	19,28	08STF051	08STF051	08STF051	Syngenta	Europe	France	NA	Teille	47.461595	-1.279735	2008	13040413	3912123900
SRR21156574	Rosetta	15.95	15,72	08STF048	08STF048	08STF048	Syngenta	Europe	France	NA	Teille	47.461595	-1.279735	2008	14377482	4313244600
SRR21156575	Rosetta	17.83	17,56	08STF040	08STF040	08STF040	Syngenta	Europe	France	NA	NA	48.8999757	-0.1928431	2008	12805172	3841551600
SRR21156576	Rosetta	18.27	17,99	08STF036	08STF036	08STF036	Syngenta	Europe	France	NA	Brain-sur-l'Authion	47.445492	-0.411922	2008	12854590	3856377000
SRR21156577	Rosetta	12.82	12,62	08STF035	08STF035	08STF035	Syngenta	Europe	France	NA	Talmont-Saint-Hilaire	46.46754	-1.6192549	2008	12471324	3741397200
SRR21156578	Rosetta	16.89	16,59	08STF034	08STF034	08STF034	Syngenta	Europe	France	NA	Chatillon	47.912169	4.6433993	2008	13789456	4136836800
SRR21156579	Rosetta	30.50	30,02	08STF030	08STF030	08STF030	Syngenta	Europe	France	NA	Preceneige	48.35838	3.4102464	2008	12151626	3645487800
SRR21156580	Rosetta	35.84	35,38	05STCH001_1	05STCH001	05STCH001.1	Syngenta	Europe	Switzerland	NA	Wünnewil	46.8746919	7.2757147	2005	17130815	5139244500
SRR21156581	Rosetta	17.07	16,78	08STF029	08STF029	08STF029	Syngenta	Europe	France	NA	Tusson	45.93439	0.067776	2008	12122371	3636711300
SRR21156582	Rosetta	15.56	15,29	08STF006	08STF006	08STF006	Syngenta	Europe	France	NA	Beauvoir	48.6447379	2.862701	2008	12929464	3878839200
SRR21156583	Rosetta	14.49	14,21	08STD046	08STD046	08STD046	Syngenta	Europe	Germany	NA	Barsinghausen	52.3437535	9.4806112	2008	14000780	4200234000
SRR21156584	Rosetta	17.18	16,93	08STD045	08STD045	08STD045	Syngenta	Europe	Germany	NA	Barsinghausen	52.3437535	9.4806112	2008	12929393	3878817900
SRR21156585	Rosetta	25.94	25,56	08STD022	08STD022	08STD022	Syngenta	Europe	Germany	NA	Leezen	53.866667	10.252778	2008	13371519	4011455700
SRR21156586	Rosetta	21.93	21,66	08STD021	08STD021	08STD021	Syngenta	Europe	Germany	NA	Leezen	53.866667	10.252778	2008	14820507	4446152100
SRR21156587	Rosetta	18.90	18,59	08STD020	08STD020	08STD020	Syngenta	Europe	Germany	NA	Rohlstorf	53.9614911	10.3727602	2008	21698807	6509642100
SRR21156588	Rosetta	15.72	15,48	08STD019	08STD019	08STD019	Syngenta	Europe	Germany	NA	Leezen	53.866667	10.252778	2008	17191266	5157379800
SRR21156589	Rosetta	17.66	17,36	08STD018	08STD018	08STD018	Syngenta	Europe	Germany	NA	Heiderfeld	53.8670757	10.2229918	2008	19008277	5702483100
SRR21156590	Rosetta	29.26	28,84	08STD016	08STD016	08STD016	Syngenta	Europe	Germany	NA	Rohlstorf	53.9614911	10.3727602	2008	16510687	4953206100
SRR21156591	Rosetta	29.22	28,86	05STB028_1	05STB028	05STB028.1	Syngenta	Europe	Belgium	NA	Zevekote	51.1375112	2.9200416	2005	17334205	5200261500
SRR21156592	Rosetta	23.85	23,51	05STB001_1	05STB001	05STB001.1	Syngenta	Europe	Belgium	NA	Westende	51.1595222	2.7691305	2005	15789513	4736853900
SRR21156593	Rosetta	37.95	37,41	05STIR001	05STIR001_Bulk	05STIR001.Bulk	Syngenta	Europe	Ireland	NA	NA	52.6541454	-7.2447879	2005	16354900	4906470000
SRR21156010	Styx	3.35	3,29	07STF146	07STF146	07STF146	Syngenta	Europe	France	NA	Le Vernet	43.433266	1.430248	2007	16753744	5026123200
SRR21156011	Styx	2.06	2,03	07STF145	07STF145	07STF145	Syngenta	Europe	France	NA	Le Vernet	43.433266	1.430248	2007	15720139	4716041700
SRR21156012	Styx	4.39	4,32	08STCH008	08STCH008	08STCH008	Syngenta	Europe	Switzerland	NA	Franex	46.8	6.817	2008	16935060	5080518000
SRR21156013	Styx	2.65	2,58	07STF104	07STF104	07STF104	Syngenta	Europe	France	NA	NA	45.2937932	4.9940828	2007	15447105	4634131500
SRR21156014	Styx	1.02	1	07STF094	07STF094	07STF094	Syngenta	Europe	France	NA	Amilly	48.44368	1.396017	2007	16449052	4934715600
SRR21156015	Styx	2.22	2,02	07STF058	07STF058	07STF058	Syngenta	Europe	France	NA	Coupeville	48.9105009	4.627346	2007	17940307	5382092100
SRR21156016	Styx	1.98	1,96	07STF051	07STF051	07STF051	Syngenta	Europe	France	NA	NA	48.8525951	4.5053829	2007	17746241	5323872300
SRR21156017	Styx	2.08	2,05	07STF041	07STF041	07STF041	Syngenta	Europe	France	NA	La Dagueniere	47.419503	-0.435102	2007	16492296	4947688800
SRR21156018	Styx	4.21	4,16	07STF031	07STF031	07STF031	Syngenta	Europe	France	NA	Coupeville	48.9105009	4.627346	2007	16546062	4963818600
SRR21156019	Styx	2.88	2,83	07STF021	07STF021	07STF021	Syngenta	Europe	France	NA	NA	43.8697353	1.2794744	2007	15365206	4609561800
SRR21156020	Styx	3.84	3,79	05STB017_1	05STB017	05STB017.1	Syngenta	Europe	Belgium	NA	Gembloux	50.5742906	4.7016542	2005	16140141	4842042300
SRR21156021	Styx	4.70	4,5	07STF011	07STF011	07STF011	Syngenta	Europe	France	NA	Crouy en Thele	49.212907	2.320496	2007	16753394	5026018200
SRR21156022	Styx	3.00	2,96	06STIR008	06STIR008	06STIR008	Syngenta	Europe	Ireland	NA	NA	53.3498053	-6.2603097	2006	15352307	4605692100
SRR21156023	Styx	0.10	-1	06STIR005	06STIR005	06STIR005	Syngenta	Europe	Ireland	NA	NA	51.8968917	-8.4863157	2006	16936657	5080997100
SRR21156024	Styx	2.31	2,26	06STIR004	06STIR004	06STIR004	Syngenta	Europe	Ireland	NA	NA	52.6541454	-7.2447879	2006	15994660	4798398000
SRR21156025	Styx	4.30	4,24	06STIR003	06STIR003	06STIR003	Syngenta	Europe	Ireland	NA	Knocktopher	52.4831815	-7.2147195	2006	14609635	4382890500
SRR21156026	Styx	2.68	2,49	06STIR002	06STIR002	06STIR002	Syngenta	Europe	Ireland	NA	NA	52.6541454	-7.2447879	2006	17543964	5263189200
SRR21156027	Styx	0.08	-1	06STIR001	06STIR001	06STIR001	Syngenta	Europe	Ireland	NA	NA	52.6541454	-7.2447879	2006	18350116	5505034800
SRR21156028	Styx	0.89	-1	06STGB020	06STGB020	06STGB020	Syngenta	Europe	UK	NA	Daglingworth	51.7413456	-2.0061946	2006	19129698	5738909400
SRR21156029	Styx	1.18	1,17	06STGB018	06STGB018	06STGB018	Syngenta	Europe	UK	NA	NA	51.7413456	-2.0061946	2006	15077724	4523317200
SRR21156030	Styx	7.66	7,56	06STGB015	06STGB015	06STGB015	Syngenta	Europe	UK	NA	Benniworth	53.3156231	-0.2082445	2006	15455611	4636683300
SRR21156031	Styx	5.17	5,07	05STB015_1	05STB015	05STB015.1	Syngenta	Europe	Belgium	NA	Gembloux	50.5742906	4.7016542	2005	10672496	3201748800
SRR21156032	Styx	10.23	10,1	06STGB013	06STGB013	06STGB013	Syngenta	Europe	UK	NA	Hamphire	51.0576948	-1.3080629	2006	16176064	4852819200
SRR21156037	Styx	3.21	2,99	06STGB006	06STGB006	06STGB006	Syngenta	Europe	UK	NA	NA	52.6139686	0.8864021	2006	15403436	4621030800
SRR21156050	Styx	14.36	14,15	06STCZ045	06STCZ045	06STCZ045	Syngenta	Europe	Czech Republic	NA	Benerov (Central Bo.)	49.8782223	14.9362955	2006	16998899	5099669700
SRR21156061	Styx	10.44	10,25	06STCZ044	06STCZ044	06STCZ044	Syngenta	Europe	Czech Republic	NA	Benerov (Central Bo.)	49.8782223	14.9362955	2006	12732065	3819619500
SRR21156065	Styx	2.75	2,74	Switzerland_1999_ST99CH_3C9	D155	ST99CH-3C9	ETHZ_2020	Europe	Switzerland	NA	NA	46.9508	7.4467	1999	4592586	1377775800
SRR21156066	Styx	18.48	18,44	Switzerland_1999_ST99CH_3B6	D40	ST99CH-3B6	ETHZ_2020	Europe	Switzerland	NA	NA	46.9508	7.4467	1999	4414586	1324375800
SRR21156067	Styx	3.65	3,58	ST95UR_EC2_2	STUR95_E2C.2	NA	Unine_third_batch_2018	Europe	Ukraine	NA	NA	50.4535	30.5614	1995	2621845	524369000
SRR21156072	Styx	12.18	12,05	06STCZ036	06STCZ036	06STCZ036	Syngenta	Europe	Czech Republic	NA	Pisek (South Bohemia)	49.303454	14.158029	2006	13828400	4148520000
SRR21156081	Styx	0.01	-1	ST92UK_XB16_1	UK92 XB16.1	NA	Unine_third_batch_2018	Europe	UK	NA	NA	51.5158	-0.0942	NA	2947950	589590000
SRR21156082	Styx	0.03	-1	ST92UK_Pla2	UK92 Pla2	NA	Unine_third_batch_2018	Europe	UK	NA	NA	51.5158	-0.0942	NA	5195202	1039040400
SRR21156083	Styx	8.15	8,04	06STCZ028	06STCZ028	06STCZ028	Syngenta	Europe	Czech Republic	NA	Krasne Udoli	50.0723483	12.9212508	2006	13295302	3988590600
SRR21156084	Styx	2.58	2,56	ST92UK_A4	UK92 A4	NA	Unine_third_batch_2018	Europe	UK	NA	NA	51.5158	-0.0942	NA	3320834	664166800
SRR21156092	Styx	5.00	4,82	ST16RU_Biog_R9	R9	NA	Unine_third_batch_2018	Europe	Russia	NA	Moscow oGL	55.7454	37.6264	2016	2818255	563651000
SRR21156093	Styx	3.05	2,92	ST16RU_Biog_R19	R19	NA	Unine_third_batch_2018	Europe	Russia	NA	Moscow oGL	55.7454	37.6264	2016	4192958	838591600
SRR21156094	Styx	4.37	4,32	06STCZ023	06STCZ023	06STCZ023	Syngenta	Europe	Czech Republic	NA	Krasne Udoli	50.0723483	12.9212508	2006	14823224	4446967200
SRR21156095	Styx	9.59	9,47	05STB013_1	05STB013	05STB013.1	Syngenta	Europe	Belgium	NA	Gembloux	50.5742906	4.7016542	2005	14614844	4384453200
SRR21156096	Styx	6.51	6,34	ST16RU_Biog_R1	R1	NA	Unine_third_batch_2018	Europe	Russia	NA	Moscow oGL	55.7454	37.6264	2016	6095890	1219178000
SRR21156097	Styx	9.26	9,18	ST16LE_Biog_L37	L37	NA	Unine_third_batch_2018	Europe	Latvia	NA	Jelgava	56.6568	23.726	2016	3705580	741116000
SRR21156098	Styx	7.64	7,51	ST16LE_Biog_L15	L15	NA	Unine_third_batch_2018	Europe	Latvia	NA	Jelgava	56.6568	23.726	2016	2809126	561825200
SRR21156099	Styx	10.69	10,6	ST16LE_Biog_L1	L1	NA	Unine_third_batch_2018	Europe	Latvia	NA	Jelgava	56.6568	23.726	2016	4626069	925213800
SRR21156102	Styx	6.27	6,2	ST16IRE_Biog_IR32	IR32	NA	Unine_third_batch_2018	Europe	Ireland	NA	Oak Park, Carlow	52.8675	-6.9139	2016	3997793	799558600
SRR21156103	Styx	2.66	2,39	ST16IRE_Biog_IR16	IR16	NA	Unine_third_batch_2018	Europe	Ireland	NA	Oak Park, Carlow	52.8675	-6.9139	2016	2504833	500966600
SRR21156104	Styx	3.35	3,32	ST16IRE_Biog_IR1	IR1	NA	Unine_third_batch_2018	Europe	Ireland	NA	Oak Park, Carlow	52.8675	-6.9139	2016	3176474	635294800
SRR21156113	Styx	6.24	6,2	ST14UK_Biog_TMW07D8	INRA14-TM0147.MS1	TM W07D8	INRAE_BIOGER	Europe	UK	NA	Maldon	51.7331	0.6779	2014	1567690	313538000
SRR21156114	Styx	0.95	-1	ST13SP_Biog_SeptoDur104	INRA13-LG1979	SeptoDur104	INRAE_BIOGER	Europe	Spain	NA	Jerez de la Frontera	36.6845	-6.1292	2013	13463363	2692672600
SRR21156115	Styx	20.63	20,39	05STPL008_1	05STPL008	05STPL008.1	Syngenta	Europe	Poland	NA	Opolskie	50.6689514	17.92462	2005	14904324	4471297200
SRR21156126	Styx	12.90	12,74	05STPL007_1	05STPL007	05STPL007.1	Syngenta	Europe	Poland	NA	Sosnicowice	50.2718641	18.5286275	2005	19882037	5964611100
SRR21156137	Styx	18.05	17,75	05STPL005_1	05STPL005	05STPL005.1	Syngenta	Europe	Poland	NA	Sosnicowice	50.2718641	18.5286275	2005	13062203	3918660900
SRR21156141	Styx	0.01	-1	ST13IT_Biog_1863	INRA13-LG1863	1863	INRAE_BIOGER	Europe	Italy	NA	Montelibretti	42.134	12.737	2013	2659124	531824800
SRR21156142	Styx	2.14	2,13	ST13IT_Biog_1819	INRA13-LG1819	1819	INRAE_BIOGER	Europe	Italy	NA	Montelibretti	42.134	12.737	2013	4065472	813094400
SRR21156143	Styx	0.01	-1	ST13FR_Biog_SeptoDur88	INRA13-LG1042	SeptoDur88	INRAE_BIOGER	Europe	France	Occitanie	Barjac	44.3078	4.3462	2013	19682994	3936598800
SRR21156144	Styx	0.01	-1	ST13FR_Biog_SeptoDur82	INRA13-LG1035	SeptoDur82	INRAE_BIOGER	Europe	France	Occitanie	Barjac	44.3078	4.3462	2013	19157899	3831579800
SRR21156145	Styx	1.03	1,01	ST13FR_Biog_SeptoDur8	INRA13-LG0279	SeptoDur8	INRAE_BIOGER	Europe	France	Occitanie	Montesquieu	43.56	3.27	2013	16405873	3281174600
SRR21156146	Styx	0.03	-1	ST13FR_Biog_SeptoDur29	INRA13-LG1001	SeptoDur29	INRAE_BIOGER	Europe	France	Occitanie	Barjac	44.3078	4.3462	2013	17699171	3539834200
SRR21156147	Styx	1.79	1,76	ST13FR_Biog_SeptoDur12	INRA13-LG0295	SeptoDur12	INRAE_BIOGER	Europe	France	Occitanie	Montesquieu	43.56	3.27	2013	12844608	2568921600
SRR21156148	Styx	1.53	1,5	05STPL003_1	05STPL003	05STPL003.1	Syngenta	Europe	Poland	NA	Koszalin	54.1943219	16.1714908	2005	17391557	5217467100
SRR21156149	Styx	3.01	2,96	05STB012_1	05STB012	05STB012.1	Syngenta	Europe	Belgium	NA	Gembloux	50.5742906	4.7016542	2005	16342910	4902873000
SRR21156150	Styx	1.96	1,93	ST13FR_Biog_SeptoDur10	INRA13-LG0289	SeptoDur10	INRAE_BIOGER	Europe	France	Occitanie	Montesquieu	43.56	3.27	2013	14024868	2804973600
SRR21156151	Styx	9.71	9,68	ST13FR_Biog_LG0595	INRA13-LG0595	LG0595	INRAE_BIOGER	Europe	France	Centre-Val de Loire	Binas	47.904	1.4638	2013	13246200	2649240000
SRR21156152	Styx	7.56	7,53	ST10FR_Biog_G90	S10_10-2d.MS1	G90	INRAE_BIOGER	Europe	France	Hauts-de-France, Oise	Barbery	49.2231	2.668	2010	13689592	2737918400
SRR21156153	Styx	8.61	8,58	ST10FR_Biog_G88	S10_10-1e.MS1	G88	INRAE_BIOGER	Europe	France	Hauts-de-France, Oise	Barbery	49.2231	2.668	2010	14766426	2953285200
SRR21156154	Styx	5.77	5,73	ST10CRI_0616	ST10CRI_0616	CRI10_0616	NA	Europe	Czech Republic	NA	NA	50.0786	14.4395	2010	4601232	920246400
SRR21156155	Styx	25.98	25,81	ST10CRI_0450	CRI-0450	NA	NA	Europe	Czech Republic	NA	NA	50.0786	14.4395	2010	1943685	388737000
SRR21156156	Styx	8.57	8,55	ST09UK_Biog_G81	09.BDE.2b.MS1	G81	INRAE_BIOGER	Europe	UK	Lincolshire	Aby	53.2846	0.1182	2009	7971416	1594283200
SRR21156157	Styx	3.08	2,71	ST09FR_Biog_G19	IPO-09352.MS1	G19	INRAE_BIOGER	Europe	France	Ile-de-France	Guyancourt, La Minière	48.7645	2.0829	2009	7299905	1459981000
SRR21156158	Styx	15.08	15,02	ST09FR_Biog_G10	IPO-09177.MS1	G10	INRAE_BIOGER	Europe	France	Hauts-de-France, Somme	Vraignes	49.8825	3.0638	2009	7394962	1478992400
SRR21156160	Styx	10.64	10,51	05STPL002_1	05STPL002	05STPL002.1	Syngenta	Europe	Poland	NA	Nowy Tomysl	52.3181885	16.1282552	2005	15222120	4566636000
SRR21156161	Styx	0.05	-1	ST07SP_Biog_G85	07-S6.MS1	G85	INRAE_BIOGER	Europe	Spain	NA	Cordoue	37.8702	-4.7854	2007	4165416	833083200
SRR21156162	Styx	9.07	9,01	ST05DK_01B5	DK05 01B5	NA	NA	Europe	Denmark	NA	NA	55.6749	12.5863	NA	5914604	1182920800
SRR21156163	Styx	2.36	2,34	ST05DK_01ab1	DK0501B1	NA	NA	Europe	Denmark	NA	NA	55.6749	12.5863	NA	1709043	341808600
SRR21156164	Styx	5.10	5,06	ST16FR_Biog_FR5	FR5	NA	Unine_third_batch_2018	Europe	France	NA	Thiverval-Grignon	45.65	6.38	2016	4242356	848471200
SRR21156165	Styx	4.86	4,81	ST05DK_01a4	DK05 01a4	NA	NA	Europe	Denmark	NA	NA	55.6749	12.5863	NA	3576262	715252400
SRR21156166	Styx	11.27	11,13	06STCZ020	06STCZ020	06STCZ020	Syngenta	Europe	Czech Republic	NA	Krasne Udoli	50.0723483	12.9212508	2006	15273643	4582092900
SRR21156167	Styx	3.57	3,54	ST16FR_Biog_FR31	FR31	NA	Unine_third_batch_2018	Europe	France	NA	Thiverval-Grignon	45.65	6.38	2016	1889065	377813000
SRR21156169	Styx	11.08	11,01	ST16DK_Biog_DK32	DK32	NA	Unine_third_batch_2018	Europe	Denmark	NA	Flakkebjerg	55.31	11.39	2016	4894551	978910200
SRR21156170	Styx	8.14	8,06	ST16DK_Biog_DK15	DK15	NA	Unine_third_batch_2018	Europe	Denmark	NA	Flakkebjerg	55.31	11.39	2016	2536107	507221400
SRR21156171	Styx	7.76	7,73	ST16DK_Biog_DK1	DK1	NA	Unine_third_batch_2018	Europe	Denmark	NA	Flakkebjerg	55.31	11.39	2016	2121819	424363800
SRR21156177	Styx	12.77	12,63	06STCZ016	06STCZ016	06STCZ016	Syngenta	Europe	Czech Republic	NA	Volanovska	50.5581568	15.8974271	2006	16947526	5084257800
SRR21156188	Styx	12.25	12,13	06STCZ009	06STCZ009	06STCZ009	Syngenta	Europe	Czech Republic	NA	Pisek	49.303454	14.158029	2006	14082038	4224611400
SRR21156201	Styx	6.12	6,04	05STNL002_1	05STNL002	05STNL002.1	Syngenta	Europe	Netherlands	NA	Groningen	53.2193835	6.5665017	2005	13483649	4045094700
SRR21156212	Styx	3.90	3,69	05STD138_1	05STD138	05STD138.1	Syngenta	Europe	Germany	NA	NA	51.165691	10.451526	2005	15953495	4786048500
SRR21156223	Styx	28.94	28,67	05STD133_1	05STD133	05STD133.1	Syngenta	Europe	Germany	NA	Salching	48.8107292	12.5702748	2005	11182067	3354620100
SRR21156225	Styx	7.64	7,5	10STF190	10STF190	10STF190	Syngenta	Europe	France	NA	Cruzy le Chatel	47.8644107	4.2152437	2010	12752868	3825860400
SRR21156227	Styx	5.07	5,01	05STD093_1	05STD093	05STD093.1	Syngenta	Europe	Germany	NA	Hemmelte	52.7809403	7.9868148	2005	17822373	5346711900
SRR21156228	Styx	6.33	6,22	10STF178	10STF178	10STF178	Syngenta	Europe	France	NA	Esternay	48.732315	3.558579	2010	13970805	4191241500
SRR21156229	Styx	0.99	-1	10STF164	10STF164	10STF164	Syngenta	Europe	France	NA	Ebensheim	48.3035349	7.499551	2010	12828736	3848620800
SRR21156230	Styx	12.40	12,18	10STF163	10STF163	10STF163	Syngenta	Europe	France	NA	Ebensheim	48.3035349	7.499551	2010	12737974	3821392200
SRR21156231	Styx	5.75	5,58	10STF150	10STF150	10STF150	Syngenta	Europe	France	NA	Grosbois-lès-Tichey	47.006694	5.2405609	2010	12810573	3843171900
SRR21156232	Styx	7.32	7,02	10STF146	10STF146	10STF146	Syngenta	Europe	France	NA	Reitmiller	48.753759	7.466586	2010	11421074	3426322200
SRR21156233	Styx	3.64	3,59	10STF082	10STF082	10STF082	Syngenta	Europe	France	NA	Beaucroissant	45.3389979	5.470438	2010	12674131	3802239300
SRR21156234	Styx	3.57	3,49	10STF078	10STF078	10STF078	Syngenta	Europe	France	NA	Lectoure	43.933604	0.623621	2010	15297357	4589207100
SRR21156235	Styx	2.24	2,19	10STF058	10STF058	10STF058	Syngenta	Europe	France	NA	La Nove	48.742708	3.610554	2010	11549612	3464883600
SRR21156236	Styx	9.64	9,48	10STF057	10STF057	10STF057	Syngenta	Europe	France	NA	Arcy-Sainte-Restitue	49.252642	3.46518	2010	16268343	4880502900
SRR21156237	Styx	2.53	2,46	10STF049	10STF049	10STF049	Syngenta	Europe	France	NA	Grosbois-lès-Tichey	47.006694	5.2405609	2010	13899289	4169786700
SRR21156238	Styx	6.37	6,15	05STD087_1	05STD087	05STD087.1	Syngenta	Europe	Germany	NA	Döbeln	51.1229322	13.1167196	2005	16043124	4812937200
SRR21156239	Styx	1.82	1,8	10STF036	10STF036	10STF036	Syngenta	Europe	France	NA	Nouans-les-Fontaines	47.135869	1.3003849	2010	13138434	3941530200
SRR21156240	Styx	0.97	-1	10STF023	10STF023	10STF023	Syngenta	Europe	France	NA	Le Pas	48.430126	-0.701833	2010	13974037	4192211100
SRR21156241	Styx	3.87	3,76	10STDK003	10STDK003	10STDK003	Syngenta	Europe	Denmark	NA	Middelfart	55.509844	9.8070417	2010	14316161	4294848300
SRR21156242	Styx	1.14	1,12	10STD019	10STD019	10STD019	Syngenta	Europe	Germany	NA	Bad Nenndorf	52.3378757	9.3743625	2010	12682719	3804815700
SRR21156243	Styx	2.16	2,14	10STD017	10STD017	10STD017	Syngenta	Europe	Germany	NA	Baringshausen	52.3020737	9.4693993	2010	11452182	3435654600
SRR21156244	Styx	4.44	4,37	10STD002	10STD002	10STD002	Syngenta	Europe	Germany	NA	Haren	52.8043088	7.2312094	2010	12207572	3662271600
SRR21156245	Styx	10.62	10,35	10STD001	10STD001	10STD001	Syngenta	Europe	Germany	NA	NA	51.2065428	13.146946	2010	12236199	3670859700
SRR21156246	Styx	5.91	5,75	10STBY001	10STBY001	10STBY001	Syngenta	Europe	Belarus	NA	Priluki	53.7934061	27.4543714	2010	13540371	4062111300
SRR21156247	Styx	8.01	7,87	10ST_Syn_D005	10ST Syn D005	10ST Syn D005	Syngenta	Europe	Germany	NA	NA	54.2193672	9.6961167	2010	10665198	3199559400
SRR21156248	Styx	2.77	2,73	10ST_Syn_D003	10ST Syn D003	10ST Syn D003	Syngenta	Europe	Germany	NA	NA	54.2193672	9.6961167	2010	11482036	3444610800
SRR21156249	Styx	4.62	4,57	05STD069_1	05STD069	05STD069.1	Syngenta	Europe	Germany	NA	Peinkofer	48.976096	12.6822424	2005	17987499	5396249700
SRR21156250	Styx	2.61	2,55	09STIR027_5	09STIR027	09STIR027.5	Syngenta	Europe	Ireland	NA	Nauan	53.647092	-6.6966605	2009	12014682	3604404600
SRR21156251	Styx	6.39	6,1	09STIR027_3	09STIR027	09STIR027.3	Syngenta	Europe	Ireland	NA	Nauan	53.647092	-6.6966605	2009	13373636	4012090800
SRR21156252	Styx	5.09	5,06	09STIR026_5	09STIR026	09STIR026.5	Syngenta	Europe	Ireland	NA	Nauan	53.647092	-6.6966605	2009	12466688	3740006400
SRR21156253	Styx	5.35	5,32	09STIR026_4	09STIR026	09STIR026.4	Syngenta	Europe	Ireland	NA	Nauan	53.647092	-6.6966605	2009	12598831	3779649300
SRR21156254	Styx	7.48	7,38	09STIR026_2	09STIR026	09STIR026.2	Syngenta	Europe	Ireland	NA	Nauan	53.647092	-6.6966605	2009	11319108	3395732400
SRR21156255	Styx	5.50	5,48	09STIR024_2	09STIR024	09STIR024.2	Syngenta	Europe	Ireland	NA	Midleton	51.9143321	-8.1726276	2009	11834173	3550251900
SRR21156256	Styx	2.55	2,53	09STIR023_3	09STIR023	09STIR023.3	Syngenta	Europe	Ireland	NA	Garrymore	51.9108004	-7.9992001	2009	8496705	2549011500
SRR21156257	Styx	8.58	8,55	09STIR022_4	09STIR022	09STIR022.4	Syngenta	Europe	Ireland	NA	Bagenalston	52.7031106	-6.9558676	2009	10394495	3118348500
SRR21156258	Styx	4.65	4,59	08STD013	08STD013	08STD013	Syngenta	Europe	Germany	NA	Rohlstorf	53.9614911	10.3727602	2008	13169790	3950937000
SRR21156259	Styx	17.06	16,88	08STCZ023	08STCZ023	08STCZ023	Syngenta	Europe	Czech Republic	NA	Trutnov	50.559246	15.9027259	2008	12296134	3688840200
SRR21156260	Styx	13.83	13,68	08STCZ016	08STCZ016	08STCZ016	Syngenta	Europe	Czech Republic	NA	Krasne Udoli	50.0723483	12.9212508	2008	16490983	4947294900
SRR21156261	Styx	13.67	13,45	08STCZ015	08STCZ015	08STCZ015	Syngenta	Europe	Czech Republic	NA	Krasne Udoli	50.0723483	12.9212508	2008	18207004	5462101200
SRR21156262	Styx	19.41	19,12	08STCZ011	08STCZ011	08STCZ011	Syngenta	Europe	Czech Republic	NA	Sumperk	49.9778407	16.9717754	2008	16849850	5054955000
SRR21156263	Styx	8.25	8,15	08STCZ010	08STCZ010	08STCZ010	Syngenta	Europe	Czech Republic	NA	Sumperk	49.9778407	16.9717754	2008	14745606	4423681800
SRR21156264	Styx	9.13	9,04	08STCZ004	08STCZ004	08STCZ004	Syngenta	Europe	Czech Republic	NA	Krasne Udoli	50.0723483	12.9212508	2008	18432818	5529845400
SRR21156265	Styx	6.36	6,11	08STCZ003	08STCZ003	08STCZ003	Syngenta	Europe	Czech Republic	NA	Trutnov	50.559246	15.9027259	2008	14992272	4497681600
SRR21156266	Styx	8.00	7,87	08STCH015	08STCH015	08STCH015	Syngenta	Europe	Switzerland	NA	Salez	47.237082	9.5010767	2008	15861877	4758563100
SRR21156267	Styx	5.52	5,45	05STB026_1	05STB026	05STB026.1	Syngenta	Europe	Belgium	NA	NA	51.0536024	3.1457942	2005	19465648	5839694400
SRR21156268	Styx	1.94	1,9	08STCH007	08STCH007	08STCH007	Syngenta	Europe	Switzerland	NA	Courtemelon- Courtételle	47.3544	7.3223489	2008	17551755	5265526500
SRR21156269	Styx	13.67	13,49	08STCH005	08STCH005	08STCH005	Syngenta	Europe	Switzerland	NA	Chavornay	46.709879	6.5652261	2008	16239946	4871983800
SRR21156270	Styx	6.54	6,44	08STB011	08STB011	08STB011	Syngenta	Europe	Belgium	NA	Blicquy	50.5871723	3.6916495	2008	16920934	5076280200
SRR21156271	Styx	8.28	8,17	08STB010	08STB010	08STB010	Syngenta	Europe	Belgium	NA	Blicquy	50.5871723	3.6916495	2008	16340895	4902268500
SRR21156272	Styx	6.57	6,41	08STB009	08STB009	08STB009	Syngenta	Europe	Belgium	NA	Blicquy	50.5871723	3.6916495	2008	12292171	3687651300
SRR21156273	Styx	9.71	9,61	08STB003	08STB003	08STB003	Syngenta	Europe	Belgium	NA	NA	50.633241	4.524315	2008	15302421	4590726300
SRR21156274	Styx	3.88	3,57	07STGB009	07STGB009	07STGB009	Syngenta	Europe	UK	NA	NA	52.9451889	-0.1601246	2007	10650820	3195246000
SRR21156275	Styx	3.01	2,95	07STF190	07STF190	07STF190	Syngenta	Europe	France	NA	Grisolles	43.827086	1.29701	2007	14416402	4324920600
SRR21156276	Styx	4.20	3,97	07STF162	07STF162	07STF162	Syngenta	Europe	France	NA	Les Crespys	43.795417	1.2926	2007	15141400	4542420000
SRR21156277	Styx	0.88	-1	07STF160	07STF160	07STF160	Syngenta	Europe	France	NA	Les Crespys	43.795417	1.2926	2007	17296326	5188897800
SRR21156278	Styx	5.67	5,58	05STB023_1	05STB023	05STB023.1	Syngenta	Europe	Belgium	NA	Veurne	51.0550052	2.6684668	2005	16729567	5018870100
SRR21156279	Styx	5.71	5,3	07STF148	07STF148	07STF148	Syngenta	Europe	France	NA	Laugnac	44.306199	0.606306	2007	13207173	3962151900
SRR21156285	Styx	7.98	7,88	06STGB003	06STGB003	06STGB003	Syngenta	Europe	UK	NA	Wymowdham	52.5557385	1.0404509	2006	14748550	4424565000
SRR21156288	Styx	3.79	3,73	Ukraine_1995_ST95UR_F2a_1	D28	ST95UR-F2a.1	ETHZ_2020	Europe	Ukraine	NA	Odessa	46.43	30.69	1995	4132747	1239824100
SRR21156289	Styx	4.57	4,48	Ukraine_1995_ST95UR_F1c_2	D12	ST95UR-F1c.2	ETHZ_2020	Europe	Ukraine	NA	Odessa	46.43	30.69	1995	3306598	991979400
SRR21156290	Styx	3.99	3,89	Ukraine_1995_ST95UR_F1a_3	D164	ST95UR-F1a.3	ETHZ_2020	Europe	Ukraine	NA	Odessa	46.43	30.69	1995	4136177	1240853100
SRR21156291	Styx	3.56	3,5	Ukraine_1995_ST95UR_F1a_1	D27	ST95UR-F1a.1	ETHZ_2020	Europe	Ukraine	NA	Odessa	46.43	30.69	1995	6252811	1875843300
SRR21156292	Styx	3.32	3,28	Ukraine_1995_ST95UR_E2c_2	D163	ST95UR-E2c.2	ETHZ_2020	Europe	Ukraine	NA	Odessa	46.43	30.69	1995	5099758	1529927400
SRR21156293	Styx	2.10	2,07	Ukraine_1995_ST95UR_E2a_1	D26	ST95UR-E2a.1	ETHZ_2020	Europe	Ukraine	NA	Odessa	46.43	30.69	1995	4098393	1229517900
SRR21156294	Styx	2.77	2,74	Ukraine_1995_ST95UR_BIc_1	D59	ST95UR-BIc.1	ETHZ_2020	Europe	Ukraine	NA	Odessa	46.43	30.69	1995	4677497	1403249100
SRR21156296	Styx	1.07	1,05	06STGB002	06STGB002	06STGB002	Syngenta	Europe	UK	NA	NA	51.0576948	-1.3080629	2006	16271272	4881381600
SRR21156307	Styx	7.75	7,71	06STD024	06STD024	06STD024	Syngenta	Europe	Germany	NA	Rohlstorf	53.9614911	10.3727602	2006	12277988	3683396400
SRR21156316	Styx	16.71	16,52	06STCZ007	06STCZ007	06STCZ007	Syngenta	Europe	Czech Republic	NA	Pisek	49.303454	14.158029	2006	14004145	4201243500
SRR21156327	Styx	11.52	11,36	06STCZ003	06STCZ003	06STCZ003	Syngenta	Europe	Czech Republic	NA	Benesov	49.7837821	14.6873699	2006	15154874	4546462200
SRR21156338	Styx	22.62	22,21	06STCZ001	06STCZ001	06STCZ001	Syngenta	Europe	Czech Republic	NA	Benesov	49.7837821	14.6873699	2006	12964495	3889348500
SRR21156339	Styx	1.22	1,2	ST05DK_01a1	DK05 01a1	NA	NA	Europe	Denmark	NA	NA	55.6749	12.5863	NA	3921525	784305000
SRR21156345	Styx	11.70	11,53	05STNL024_1	05STNL024	05STNL024.1	Syngenta	Europe	Netherlands	NA	Groningen	53.2193835	6.5665017	2005	15193485	4558045500
SRR21156356	Styx	4.00	3,93	05STNL015_1	05STNL015	05STNL015.1	Syngenta	Europe	Netherlands	NA	Ziud. Holland	52.367614	4.887355	2005	18201288	5460386400
SRR21156367	Styx	4.95	4,88	05STNL003_1	05STNL003	05STNL003.1	Syngenta	Europe	Netherlands	NA	Gelderland	52.045155	5.8718235	2005	18441405	5532421500
SRR21156381	Styx	0.10	-1	05STD098_1	05STD098	05STD098.1	Syngenta	Europe	Germany	NA	Iserlohn	51.421991	7.67204	2005	16370199	4911059700
SRR21156386	Styx	6.98	6,89	10STGB037	10STGB037	10STGB037	Syngenta	Europe	UK	NA	Hants	51.057695	-1.308063	2010	19875619	5962685700
SRR21156387	Styx	5.01	4,9	10STGB036	10STGB036	10STGB036	Syngenta	Europe	UK	NA	Hants	51.057695	-1.308063	2010	15486149	4645844700
SRR21156388	Styx	0.09	-1	10STGB035	10STGB035	10STGB035	Syngenta	Europe	UK	NA	Hants	51.057695	-1.308063	2010	16950081	5085024300
SRR21156389	Styx	2.52	2,47	10STGB031	10STGB031	10STGB031	Syngenta	Europe	UK	NA	Andorer	51.1610219	-1.5362608	2010	17044369	5113310700
SRR21156390	Styx	8.41	8,25	10STGB025	10STGB025	10STGB025	Syngenta	Europe	UK	NA	Ellon	57.364597	-2.072972	2010	14856366	4456909800
SRR21156391	Styx	5.28	5,2	10STGB024	10STGB024	10STGB024	Syngenta	Europe	UK	NA	Ellon	57.364597	-2.072972	2010	16808966	5042689800
SRR21156392	Styx	4.92	4,85	05STD094_1	05STD094	05STD094.1	Syngenta	Europe	Germany	NA	Rohlstorf	53.9614911	10.3727602	2005	18196706	5459011800
SRR21156393	Styx	5.48	5,38	10STGB015	10STGB015	10STGB015	Syngenta	Europe	UK	NA	Ellon	57.364597	-2.072972	2010	16627840	4988352000
SRR21156394	Styx	3.42	3,35	10STGB007	10STGB007	10STGB007	Syngenta	Europe	UK	NA	NA	52.7063657	-2.7417849	2010	16553343	4966002900
SRR21156395	Styx	1.08	1,06	10STF261	10STF261	10STF261	Syngenta	Europe	France	NA	Trebrivan	48.308754	-3.474948	2010	15831559	4749467700
SRR21156396	Styx	4.46	4,38	10STF253	10STF253	10STF253	Syngenta	Europe	France	NA	Theillement	49.287683	0.800154	2010	14604007	4381202100
SRR21156397	Styx	1.95	1,92	10STF248	10STF248	10STF248	Syngenta	Europe	France	NA	Mailly sur Seille	48.910335	6.24686	2010	10526141	3157842300
SRR21156398	Styx	3.33	3,28	10STF241	10STF241	10STF241	Syngenta	Europe	France	NA	Mailly sur Seille	48.910335	6.24686	2010	14388188	4316456400
SRR21156399	Styx	13.35	13,17	10STF231	10STF231	10STF231	Syngenta	Europe	France	NA	Autrey-lès-Gray	47.485937	5.492877	2010	13063656	3919096800
SRR21156400	Styx	3.67	3,61	10STF227	10STF227	10STF227	Syngenta	Europe	France	NA	St Paterne Racan	47.602824	0.48164	2010	9215687	2764706100
SRR21156401	Styx	3.64	3,56	10STF202	10STF202	10STF202	Syngenta	Europe	France	NA	Plougonvelin	48.341425	-4.718711	2010	12128412	3638523600
SRR21156402	Styx	8.71	8,68	09STF014	09STF014	09STF014	Syngenta	Europe	France	NA	Channay sur Lathan	47.4802589	0.263626	2009	5971852	1791555600
SRR21156403	Styx	3.31	3,29	09STF013	09STF013	09STF013	Syngenta	Europe	France	NA	Neuvy - le - Roi	47.603218	0.594192	2009	12924245	3877273500
SRR21156404	Styx	1.09	1,08	09STF011	09STF011	09STF011	Syngenta	Europe	France	NA	Bouville	48.258757	1.379673	2009	7125543	2137662900
SRR21156405	Styx	5.75	5,73	09STF007	09STF007	09STF007	Syngenta	Europe	France	NA	Dampierre sur Avre	48.7433015	1.1742983	2009	7393492	2218047600
SRR21156406	Styx	4.09	4,07	09STF005	09STF005	09STF005	Syngenta	Europe	France	NA	Chauche	46.829633	-1.269648	2009	10138896	3041668800
SRR21156407	Styx	15.03	14,85	05STD026_1	05STD026	05STD026.1	Syngenta	Europe	Germany	NA	Rothenburg	49.3794948	10.1858968	2005	11955536	3586660800
SRR21156408	Styx	5.77	5,74	09STF004	09STF004	09STF004	Syngenta	Europe	France	NA	Méré	47.898802	3.823456	2009	15743095	4722928500
SRR21156409	Styx	0.00	-1	09STE002	09STE002	09STE002	Syngenta	Europe	Spain	NA	Escacena	37.4083284	-6.3897693	2009	21687898	6506369400
SRR21156410	Styx	0.00	-1	09STE001	09STE001	09STE001	Syngenta	Europe	Spain	NA	Escacena	37.4083284	-6.3897693	2009	20227416	6068224800
SRR21156411	Styx	14.16	14,12	09STD079	09STD079	09STD079	Syngenta	Europe	Germany	NA	Drochterson	53.7068002	9.3786001	2009	10783659	3235097700
SRR21156412	Styx	9.17	8,84	09STD078	09STD078	09STD078	Syngenta	Europe	Germany	NA	Haren/Ems	52.8043088	7.2312094	2009	9971993	2991597900
SRR21156413	Styx	10.55	10,51	09STD077	09STD077	09STD077	Syngenta	Europe	Germany	NA	Haren/Ems	52.8043088	7.2312094	2009	8181214	2454364200
SRR21156414	Styx	2.38	2,36	09STD076	09STD076	09STD076	Syngenta	Europe	Germany	NA	Haren/Ems	52.8043088	7.2312094	2009	19776841	5933052300
SRR21156415	Styx	6.42	6,39	09STD075	09STD075	09STD075	Syngenta	Europe	Germany	NA	Haren/Ems	52.8043088	7.2312094	2009	6349456	1904836800
SRR21156416	Styx	4.13	4,11	09STD074	09STD074	09STD074	Syngenta	Europe	Germany	NA	Haren/Ems	52.8043088	7.2312094	2009	2076168	622850400
SRR21156417	Styx	6.34	6,06	09STD073	09STD073	09STD073	Syngenta	Europe	Germany	NA	Haren/Ems	52.8043088	7.2312094	2009	8678401	2603520300
SRR21156418	Styx	7.14	7,06	05STD006_1	05STD006	05STD006.1	Syngenta	Europe	Germany	NA	Lützow	53.6527757	11.1745225	2005	15423328	4626998400
SRR21156419	Styx	1.62	1,61	09STD072	09STD072	09STD072	Syngenta	Europe	Germany	NA	Haren/Ems	52.8043088	7.2312094	2009	9409895	2822968500
SRR21156420	Styx	10.17	10,13	09STD071	09STD071	09STD071	Syngenta	Europe	Germany	NA	Haren/Ems	52.8043088	7.2312094	2009	4851753	1455525900
SRR21156421	Styx	5.44	5,42	09STD070	09STD070	09STD070	Syngenta	Europe	Germany	NA	Haren/Ems	52.8043088	7.2312094	2009	9478762	2843628600
SRR21156422	Styx	1.02	1,01	09STD062	09STD062	09STD062	Syngenta	Europe	Germany	NA	Dorf Mecklenburg	53.8419403	11.4594213	2009	11081915	3324574500
SRR21156423	Styx	8.36	8,33	09STD061	09STD061	09STD061	Syngenta	Europe	Germany	NA	Beidendorf	53.8279698	11.3861245	2009	7717094	2315128200
SRR21156424	Styx	5.85	5,82	09STD059	09STD059	09STD059	Syngenta	Europe	Germany	NA	Dorf Mecklenburg	53.8419403	11.4594213	2009	10931910	3279573000
SRR21156425	Styx	17.47	17,41	09STD057	09STD057	09STD057	Syngenta	Europe	Germany	NA	Ebersbach	50.9929674	14.6112611	2009	10242529	3072758700
SRR21156426	Styx	18.22	17,9	09STD054	09STD054	09STD054	Syngenta	Europe	Germany	NA	Wendisch Cannersdorf	51.0987763	14.6676634	2009	7649073	2294721900
SRR21156427	Styx	10.36	10,02	09STD053	09STD053	09STD053	Syngenta	Europe	Germany	NA	Paulsdorf	51.1073734	14.7054022	2009	8596647	2578994100
SRR21156428	Styx	9.63	9,58	09STD044	09STD044	09STD044	Syngenta	Europe	Germany	NA	Schützberg	51.7637212	12.8305487	2009	11974984	3592495200
SRR21156429	Styx	7.95	7,83	05STD001_1	05STD001	05STD001.1	Syngenta	Europe	Germany	NA	Parchim	53.427957	11.8776221	2005	15862565	4758769500
SRR21156430	Styx	7.80	7,77	09STD041	09STD041	09STD041	Syngenta	Europe	Germany	NA	Lommatzsch	51.2000922	13.3061635	2009	14746044	4423813200
SRR21156431	Styx	4.37	4,35	09STD031	09STD031	09STD031	Syngenta	Europe	Germany	NA	Barsinghausen	52.3437535	9.4806112	2009	12133695	3640108500
SRR21156432	Styx	5.80	5,76	09STD024	09STD024	09STD024	Syngenta	Europe	Germany	NA	Barsinghausen	52.3437535	9.4806112	2009	12784863	3835458900
SRR21156433	Styx	11.30	11,25	09STD019	09STD019	09STD019	Syngenta	Europe	Germany	NA	Neunendorf	52.8667249	12.3719012	2009	4225410	1267623000
SRR21156442	Styx	10.27	10,13	05STD127_1	05STD127	05STD127.1	Syngenta	Europe	Germany	NA	Sickte	52.2164112	10.6370394	2005	15177524	4553257200
SRR21156453	Styx	5.39	5,31	05STD108_1	05STD108	05STD108.1	Syngenta	Europe	Germany	NA	Schleswig_Holstein	54.5239312	9.563227	2005	18230405	5469121500
SRR21156464	Styx	5.19	5,11	05STD104_1	05STD104	05STD104.1	Syngenta	Europe	Germany	NA	Brokel	51.7281977	9.1585552	2005	13051167	3915350100
SRR21156465	Styx	2.87	2,85	09STIR022_1	09STIR022	09STIR022.1	Syngenta	Europe	Ireland	NA	Bagenalston	52.7031106	-6.9558676	2009	19698245	5909473500
SRR21156466	Styx	9.04	8,77	05STB011_1	05STB011	05STB011.1	Syngenta	Europe	Belgium	NA	Gembloux	50.5742906	4.7016542	2005	17850267	5355080100
SRR21156467	Styx	0.02	-1	09STIR021_2	09STIR021	09STIR021.2	Syngenta	Europe	Ireland	NA	Bagenalston	52.7031106	-6.9558676	2009	18300600	5490180000
SRR21156468	Styx	17.25	17,1	05STD059_1	05STD059	05STD059.1	Syngenta	Europe	Germany	NA	Wachtberg-Adendorf	50.6143584	7.0602662	2005	19075806	5722741800
SRR21156469	Styx	3.99	3,96	09STIR020_3	09STIR020	09STIR020.3	Syngenta	Europe	Ireland	NA	Duwbell	52.6234	-7.1512	2009	20464175	6139252500
SRR21156470	Styx	3.10	3,08	09STIR020_1	09STIR020	09STIR020.1	Syngenta	Europe	Ireland	NA	Duwbell	52.6234	-7.1512	2009	13628133	4088439900
SRR21156471	Styx	3.18	3,17	09STIR019_4	09STIR019	09STIR019.4	Syngenta	Europe	Ireland	NA	Ballymountain	52.2593197	-7.1100702	2009	10654098	3196229400
SRR21156472	Styx	5.64	5,61	09STIR018_1	09STIR018	09STIR018.1	Syngenta	Europe	Ireland	NA	Ballymountain	52.2593197	-7.1100702	2009	10535544	3160663200
SRR21156473	Styx	5.48	5,46	09STIR017_5	09STIR017	09STIR017.5	Syngenta	Europe	Ireland	NA	Ballymountain	52.2593197	-7.1100702	2009	10245228	3073568400
SRR21156474	Styx	4.38	4,36	09STIR016_3	09STIR016	09STIR016.3	Syngenta	Europe	Ireland	NA	Ballymountain	52.2593197	-7.1100702	2009	10870076	3261022800
SRR21156475	Styx	1.32	1,15	09STIR016_2	09STIR016	09STIR016.2	Syngenta	Europe	Ireland	NA	Ballymountain	52.2593197	-7.1100702	2009	12970045	3891013500
SRR21156476	Styx	5.93	5,9	09STIR015_1	09STIR015	09STIR015.1	Syngenta	Europe	Ireland	NA	Ballymountain	52.2593197	-7.1100702	2009	6683553	2005065900
SRR21156477	Styx	4.49	4,23	09STIR014_3	09STIR014	09STIR014.3	Syngenta	Europe	Ireland	NA	Ballymountain	52.2593197	-7.1100702	2009	12438598	3731579400
SRR21156478	Styx	6.53	6,19	09STIR014_1	09STIR014	09STIR014.1	Syngenta	Europe	Ireland	NA	Ballymountain	52.2593197	-7.1100702	2009	10543191	3162957300
SRR21156479	Styx	2.07	2,05	05STD046_1	05STD046	05STD046.1	Syngenta	Europe	Germany	NA	Kritzkow	53.8882929	12.2492153	2005	19308837	5792651100
SRR21156480	Styx	6.25	5,96	09STIR013_1	09STIR013	09STIR013.1	Syngenta	Europe	Ireland	NA	Ballymountain	52.2593197	-7.1100702	2009	10926268	3277880400
SRR21156481	Styx	0.08	-1	09STIR012_3	09STIR012	09STIR012.3	Syngenta	Europe	Ireland	NA	Ballymountain	52.2593197	-7.1100702	2009	11350051	3405015300
SRR21156482	Styx	4.81	4,77	09STIR010_4	09STIR010	09STIR010.4	Syngenta	Europe	Ireland	NA	Nauan	53.647092	-6.6966605	2009	26159506	7847851800
SRR21156483	Styx	3.46	3,44	09STIR009_5	09STIR009	09STIR009.5	Syngenta	Europe	Ireland	NA	Nauan	53.647092	-6.6966605	2009	7919606	2375881800
SRR21156484	Styx	3.41	3,4	09STIR007_3	09STIR007	09STIR007.3	Syngenta	Europe	Ireland	NA	Stonyford	52.5363888	-7.2281242	2009	15527211	4658163300
SRR21156485	Styx	1.22	1,21	09STIR005_2	09STIR005	09STIR005.2	Syngenta	Europe	Ireland	NA	NA	52.6541454	-7.2447879	2009	9264123	2779236900
SRR21156486	Styx	3.29	3,27	09STIR004_2	09STIR004	09STIR004.2	Syngenta	Europe	Ireland	NA	Mogeely	51.9314482	-8.0571335	2009	11965802	3589740600
SRR21156487	Styx	0.03	-1	09STIR003_1	09STIR003	09STIR003.1	Syngenta	Europe	Ireland	NA	Whitegate	51.8267841	-8.2321121	2009	8790328	2637098400
SRR21156488	Styx	2.09	2,08	09STGB004	09STGB004	09STGB004	Syngenta	Europe	UK	NA	Overbury	52.034916	-2.06316	2009	17894965	5368489500
SRR21156489	Styx	4.48	4,46	09STGB002	09STGB002	09STGB002	Syngenta	Europe	UK	NA	Maidwell	52.383949	-0.906865	2009	5433013	1629903900
SRR21156490	Styx	1.78	1,74	05STD042_1	05STD042	05STD042.1	Syngenta	Europe	Germany	NA	Hilgermissen	52.8453301	9.1248162	2005	14622749	4386824700
SRR21156491	Styx	4.16	4,14	09STGB001	09STGB001	09STGB001	Syngenta	Europe	UK	NA	Ayrho Bankum Oxon	51.761206	-1.246467	2009	13464950	4039485000
SRR21156492	Styx	5.01	4,93	09STF114	09STF114	09STF114	Syngenta	Europe	France	NA	Ecueille	47.083915	1.346552	2009	12896509	3868952700
SRR21156493	Styx	3.02	3	09STF112	09STF112	09STF112	Syngenta	Europe	France	NA	Valay	47.337742	5.636598	2009	8938305	2681491500
SRR21156494	Styx	6.46	6,41	09STF109	09STF109	09STF109	Syngenta	Europe	France	NA	Dampierre Sur Salon	47.556501	5.678166	2009	6718291	2015487300
SRR21156495	Styx	2.34	2,32	09STF106	09STF106	09STF106	Syngenta	Europe	France	NA	Ecueille	47.083915	1.346552	2009	14036406	4210921800
SRR21156496	Styx	2.21	2,2	09STF105	09STF105	09STF105	Syngenta	Europe	France	NA	Ecueille	47.083915	1.346552	2009	11033402	3310020600
SRR21156497	Styx	6.04	6	09STF103	09STF103	09STF103	Syngenta	Europe	France	NA	Ecueille	47.083915	1.346552	2009	9621900	2886570000
SRR21156498	Styx	3.14	3,12	09STF099	09STF099	09STF099	Syngenta	Europe	France	NA	Willgottheim	48.670946	7.510642	2009	19574162	5872248600
SRR21156499	Styx	4.88	4,69	09STF098	09STF098	09STF098	Syngenta	Europe	France	NA	Ecueille	47.083915	1.346552	2009	20137279	6041183700
SRR21156500	Styx	8.48	8,45	09STF097	09STF097	09STF097	Syngenta	Europe	France	NA	Le Subdray	47.010805	2.294142	2009	16509315	4952794500
SRR21156501	Styx	3.95	3,89	05STD041_1	05STD041	05STD041.1	Syngenta	Europe	Germany	NA	Hilgermissen	52.8453301	9.1248162	2005	14933793	4480137900
SRR21156502	Styx	4.30	4,28	09STF096	09STF096	09STF096	Syngenta	Europe	France	NA	Le Subdray	47.010805	2.294142	2009	14546567	4363970100
SRR21156503	Styx	1.11	1,09	09STF094	09STF094	09STF094	Syngenta	Europe	France	NA	Le Subdray	47.010805	2.294142	2009	8116972	2435091600
SRR21156504	Styx	3.59	3,58	09STF082	09STF082	09STF082	Syngenta	Europe	France	NA	Ourouer les Bourdelins	46.931939	2.783819	2009	8311703	2493510900
SRR21156505	Styx	2.41	2,38	09STF081	09STF081	09STF081	Syngenta	Europe	France	NA	Ourouer les Bourdelins	46.931939	2.783819	2009	9270454	2781136200
SRR21156506	Styx	2.96	2,94	09STF079	09STF079	09STF079	Syngenta	Europe	France	NA	Ourouer les Bourdelins	46.931939	2.783819	2009	8060645	2418193500
SRR21156507	Styx	7.50	7,46	09STF077	09STF077	09STF077	Syngenta	Europe	France	NA	Hohengoeft	48.661646	7.474932	2009	11126174	3337852200
SRR21156508	Styx	20.15	20,08	09STF068	09STF068	09STF068	Syngenta	Europe	France	NA	Couloutre	47.409534	3.227195	2009	5805335	1741600500
SRR21156509	Styx	3.75	3,72	09STF063	09STF063	09STF063	Syngenta	Europe	France	NA	Auxi le Chateau	50.231693	2.119424	2009	10626167	3187850100
SRR21156510	Styx	8.06	8,03	09STF058	09STF058	09STF058	Syngenta	Europe	France	NA	Neuvelle les la Charite	47.537936	5.95239	2009	13738849	4121654700
SRR21156511	Styx	4.72	4,71	09STF056	09STF056	09STF056	Syngenta	Europe	France	NA	Beauvoisin	46.926674	5.368952	2009	12481365	3744409500
SRR21156512	Styx	4.35	4,3	05STD040_1	05STD040	05STD040.1	Syngenta	Europe	Germany	NA	Hilgermissen	52.8453301	9.1248162	2005	17493773	5248131900
SRR21156513	Styx	2.58	2,55	05STB003_1	05STB003	05STB003.1	Syngenta	Europe	Belgium	NA	Veurne	51.0550052	2.6684668	2005	21583589	6475076700
SRR21156514	Styx	0.02	-1	09STF054	09STF054	09STF054	Syngenta	Europe	France	NA	Charnizay	46.9133769	0.985831	2009	15635248	4690574400
SRR21156515	Styx	7.66	7,36	09STF048	09STF048	09STF048	Syngenta	Europe	France	NA	Genillé	47.184903	1.0932679	2009	14543006	4362901800
SRR21156516	Styx	2.64	2,62	09STF046	09STF046	09STF046	Syngenta	Europe	France	NA	Saint André de Briouze	48.728431	-0.327505	2009	12865664	3859699200
SRR21156517	Styx	6.38	6,33	09STF045	09STF045	09STF045	Syngenta	Europe	France	NA	Noyers	47.915252	2.523468	2009	13667874	4100362200
SRR21156518	Styx	6.68	6,65	09STF037	09STF037	09STF037	Syngenta	Europe	France	NA	Simard	46.720847	5.180039	2009	13266061	3979818300
SRR21156519	Styx	7.22	7,19	09STF036	09STF036	09STF036	Syngenta	Europe	France	NA	Simard	46.720847	5.180039	2009	11823347	3547004100
SRR21156520	Styx	8.48	8,2	09STF032	09STF032	09STF032	Syngenta	Europe	France	NA	Amilly	48.44368	1.396017	2009	8490548	2547164400
SRR21156521	Styx	9.00	8,95	09STF031	09STF031	09STF031	Syngenta	Europe	France	NA	Louan - Villegruis	48.6163102	3.4870317	2009	9225035	2767510500
SRR21156522	Styx	3.96	3,76	09STF029	09STF029	09STF029	Syngenta	Europe	France	NA	Perreuse	47.859011	3.151005	2009	7032127	2109638100
SRR21156523	Styx	5.52	5,49	09STF028	09STF028	09STF028	Syngenta	Europe	France	NA	Amilly	48.44368	1.396017	2009	5308483	1592544900
SRR21156524	Styx	11.29	11,13	05STD031_1	05STD031	05STD031.1	Syngenta	Europe	Germany	NA	Riepen/Bad Nemmdorf	52.3453845	9.3346529	2005	14500309	4350092700
SRR21156525	Styx	2.96	2,63	09STF027	09STF027	09STF027	Syngenta	Europe	France	NA	Amilly	48.44368	1.396017	2009	8827996	2648398800
SRR21156526	Styx	1.16	1,15	09STF025	09STF025	09STF025	Syngenta	Europe	France	NA	Bouville	48.258757	1.379673	2009	8814330	2644299000
SRR21156527	Styx	14.11	14,07	09STF024	09STF024	09STF024	Syngenta	Europe	France	NA	Eton	49.274623	5.679307	2009	21299050	6389715000
SRR21156528	Styx	3.68	3,66	09STF019	09STF019	09STF019	Syngenta	Europe	France	NA	Oinville Saint Liphard	48.236015	1.918543	2009	5786842	1736052600
SRR21156529	Styx	5.38	5,35	09STF015	09STF015	09STF015	Syngenta	Europe	France	NA	Oinville Saint Liphard	48.236015	1.918543	2009	3808903	1142670900
SRR21156530	Styx	4.58	4,55	09STD007	09STD007	09STD007	Syngenta	Europe	Germany	NA	Barsinghausen	52.3437535	9.4806112	2009	11869451	3560835300
SRR21156531	Styx	3.90	3,88	09STD004	09STD004	09STD004	Syngenta	Europe	Germany	NA	Bad Nenndorf	52.3378757	9.3743625	2009	11822028	3546608400
SRR21156532	Styx	9.93	9,9	09STD003	09STD003	09STD003	Syngenta	Europe	Germany	NA	Bad Nenndorf	52.3378757	9.3743625	2009	12332097	3699629100
SRR21156533	Styx	2.04	2,01	08STGB007	08STGB007	08STGB007	Syngenta	Europe	UK	NA	Cirencester	51.718495	-1.968243	2008	12118197	3635459100
SRR21156534	Styx	4.61	4,54	08STGB006	08STGB006	08STGB006	Syngenta	Europe	UK	NA	Wymondham	52.5557385	1.0404509	2008	15628037	4688411100
SRR21156535	Styx	1.21	1,17	08STGB004	08STGB004	08STGB004	Syngenta	Europe	UK	NA	Winchester	51.059771	-1.310142	2008	11250788	3375236400
SRR21156536	Styx	5.57	5,51	05STCH008_1	05STCH008	05STCH008.1	Syngenta	Europe	Switzerland	NA	Dielsdorf	47.4764856	8.4577034	2005	16942881	5082864300
SRR21156537	Styx	6.27	6,15	08STGB003	08STGB003	08STGB003	Syngenta	Europe	UK	NA	Lincs	52.945189	-0.160125	2008	14409776	4322932800
SRR21156538	Styx	4.20	4,12	08STGB001	08STGB001	08STGB001	Syngenta	Europe	UK	NA	Winchester	51.059771	-1.310142	2008	11612956	3483886800
SRR21156539	Styx	6.27	6,15	08STF196	08STF196	08STF196	Syngenta	Europe	France	NA	Servins	50.413006	2.636739	2008	13533238	4059971400
SRR21156540	Styx	6.60	6,5	08STF194	08STF194	08STF194	Syngenta	Europe	France	NA	Hautmont	50.246997	3.91708	2008	10188239	3056471700
SRR21156541	Styx	2.68	2,64	08STF187	08STF187	08STF187	Syngenta	Europe	France	NA	NA	48.7148942	6.5375184	2008	13187213	3956163900
SRR21156542	Styx	2.03	1,99	08STF185	08STF185	08STF185	Syngenta	Europe	France	NA	Lucay le Male	47.1265349	1.437734	2008	10980420	3294126000
SRR21156543	Styx	2.37	2,14	08STF183	08STF183	08STF183	Syngenta	Europe	France	NA	Lucay le Male	47.1265349	1.437734	2008	10811102	3243330600
SRR21156544	Styx	5.00	4,91	08STF175	08STF175	08STF175	Syngenta	Europe	France	NA	NA	50.1386594	1.787343	2008	11269716	3380914800
SRR21156545	Styx	5.41	5,32	08STF155	08STF155	08STF155	Syngenta	Europe	France	NA	Etroussat	46.2163744	3.219727	2008	12581654	3774496200
SRR21156546	Styx	5.32	5,03	08STF153	08STF153	08STF153	Syngenta	Europe	France	NA	Brion	46.356145	0.458328	2008	12347008	3704102400
SRR21156547	Styx	13.51	13,39	05STCH004_1	05STCH004	05STCH004.1	Syngenta	Europe	Switzerland	NA	Wengi	47.0834179	7.3998035	2005	14743755	4423126500
SRR21156548	Styx	11.55	11,43	08STF147	08STF147	08STF147	Syngenta	Europe	France	NA	Asnieres-la-Giraud	45.891254	-0.5220939	2008	11272790	3381837000
SRR21156549	Styx	2.30	2,25	08STF136	08STF136	08STF136	Syngenta	Europe	France	NA	Caudan	47.8040149	-3.3444365	2008	16762286	5028685800
SRR21156550	Styx	2.70	2,65	08STF131	08STF131	08STF131	Syngenta	Europe	France	NA	Le Subdray	47.010805	2.294142	2008	14921571	4476471300
SRR21156551	Styx	4.39	4,12	08STF128	08STF128	08STF128	Syngenta	Europe	France	NA	Saint-Pourcain-sur-Besbre	46.4736633	3.5916369	2008	11237583	3371274900
SRR21156552	Styx	1.81	1,76	08STF116	08STF116	08STF116	Syngenta	Europe	France	NA	Dadonville	48.157397	2.271727	2008	14474908	4342472400
SRR21156553	Styx	5.35	5,26	08STF109	08STF109	08STF109	Syngenta	Europe	France	NA	Pigny	47.1702037	2.4472794	2008	11768640	3530592000
SRR21156554	Styx	3.60	3,52	08STF108	08STF108	08STF108	Syngenta	Europe	France	NA	Ennordres	47.430376	2.3841	2008	13020878	3906263400
SRR21156555	Styx	10.73	10,58	08STF106	08STF106	08STF106	Syngenta	Europe	France	NA	Dadonville	48.157397	2.271727	2008	11994857	3598457100
SRR21156556	Styx	0.11	-1	08STF105	08STF105	08STF105	Syngenta	Europe	France	NA	Dadonville	48.157397	2.271727	2008	13153447	3946034100
SRR21156557	Styx	1.74	1,71	08STF102	08STF102	08STF102	Syngenta	Europe	France	NA	Ennordres	47.430376	2.3841	2008	12871026	3861307800
SRR21156558	Styx	11.40	11,25	05STCH003_1	05STCH003	05STCH003.1	Syngenta	Europe	Switzerland	NA	Wengi	47.0834179	7.3998035	2005	15284573	4585371900
SRR21156559	Styx	1.96	1,93	08STF098	08STF098	08STF098	Syngenta	Europe	France	NA	Pont sur Yonne	48.2878029	3.2039909	2008	14601437	4380431100
SRR21156560	Styx	6.91	6,63	08STF094	08STF094	08STF094	Syngenta	Europe	France	NA	Vineuil	46.901739	1.635679	2008	13268494	3980548200
SRR21156561	Styx	14.59	14,41	08STF089	08STF089	08STF089	Syngenta	Europe	France	NA	Chuffilly	49.4473864	4.6071176	2008	11476847	3443054100
SRR21156562	Styx	1.69	1,66	08STF083	08STF083	08STF083	Syngenta	Europe	France	NA	Neuille le Lierre	47.512638	0.910234	2008	13904425	4171327500
SRR21156563	Styx	2.84	2,79	08STF082	08STF082	08STF082	Syngenta	Europe	France	NA	Reugny	47.481288	0.883656	2008	11376869	3413060700
SRR21156564	Styx	7.45	7,32	08STF079	08STF079	08STF079	Syngenta	Europe	France	NA	Benouville	49.2483089	-0.2877149	2008	13291176	3987352800
SRR21156565	Styx	6.36	6,26	08STF078	08STF078	08STF078	Syngenta	Europe	France	NA	NA	46.227638	2.213749	2008	13338164	4001449200
SRR21156566	Styx	0.46	-1	08STF077	08STF077	08STF077	Syngenta	Europe	France	NA	NA	46.227638	2.213749	2008	12977176	3893152800
SRR21156567	Styx	8.47	8,14	08STF076	08STF076	08STF076	Syngenta	Europe	France	NA	Ogy	49.10425	6.311206	2008	12584043	3775212900
SRR21156568	Styx	4.63	4,56	08STF070	08STF070	08STF070	Syngenta	Europe	France	NA	Grisolles	43.827086	1.29701	2008	14152237	4245671100
SRR21156569	Styx	5.15	5,09	05STCH002_1	05STCH002	05STCH002.1	Syngenta	Europe	Switzerland	NA	Wengi	47.0834179	7.3998035	2005	15079069	4523720700
SRR21156570	Styx	0.13	-1	08STF063	08STF063	08STF063	Syngenta	Europe	France	NA	St Martin de St Maixent	46.3862732	-0.2109954	2008	13594318	4078295400
SRR21156571	Styx	2.05	2,02	08STF056	08STF056	08STF056	Syngenta	Europe	France	NA	St. Pierre le Vieux	46.38661	-0.749747	2008	12787889	3836366700
SRR21156572	Styx	5.96	5,87	08STF052	08STF052	08STF052	Syngenta	Europe	France	NA	Mont s/ Vauchey	47.237809	5.9853296	2008	12939100	3881730000
SRR21156573	Styx	1.04	1,02	08STF051	08STF051	08STF051	Syngenta	Europe	France	NA	Teille	47.461595	-1.279735	2008	13040413	3912123900
SRR21156574	Styx	2.66	2,61	08STF048	08STF048	08STF048	Syngenta	Europe	France	NA	Teille	47.461595	-1.279735	2008	14377482	4313244600
SRR21156575	Styx	11.86	11,76	08STF040	08STF040	08STF040	Syngenta	Europe	France	NA	NA	48.8999757	-0.1928431	2008	12805172	3841551600
SRR21156576	Styx	8.38	8,3	08STF036	08STF036	08STF036	Syngenta	Europe	France	NA	Brain-sur-l'Authion	47.445492	-0.411922	2008	12854590	3856377000
SRR21156577	Styx	5.29	4,94	08STF035	08STF035	08STF035	Syngenta	Europe	France	NA	Talmont-Saint-Hilaire	46.46754	-1.6192549	2008	12471324	3741397200
SRR21156578	Styx	3.42	3,36	08STF034	08STF034	08STF034	Syngenta	Europe	France	NA	Chatillon	47.912169	4.6433993	2008	13789456	4136836800
SRR21156579	Styx	4.56	4,49	08STF030	08STF030	08STF030	Syngenta	Europe	France	NA	Preceneige	48.35838	3.4102464	2008	12151626	3645487800
SRR21156580	Styx	9.13	9,06	05STCH001_1	05STCH001	05STCH001.1	Syngenta	Europe	Switzerland	NA	Wünnewil	46.8746919	7.2757147	2005	17130815	5139244500
SRR21156581	Styx	2.08	2,04	08STF029	08STF029	08STF029	Syngenta	Europe	France	NA	Tusson	45.93439	0.067776	2008	12122371	3636711300
SRR21156582	Styx	4.85	4,62	08STF006	08STF006	08STF006	Syngenta	Europe	France	NA	Beauvoir	48.6447379	2.862701	2008	12929464	3878839200
SRR21156583	Styx	6.02	5,92	08STD046	08STD046	08STD046	Syngenta	Europe	Germany	NA	Barsinghausen	52.3437535	9.4806112	2008	14000780	4200234000
SRR21156584	Styx	5.88	5,78	08STD045	08STD045	08STD045	Syngenta	Europe	Germany	NA	Barsinghausen	52.3437535	9.4806112	2008	12929393	3878817900
SRR21156585	Styx	4.96	4,71	08STD022	08STD022	08STD022	Syngenta	Europe	Germany	NA	Leezen	53.866667	10.252778	2008	13371519	4011455700
SRR21156586	Styx	1.93	1,9	08STD021	08STD021	08STD021	Syngenta	Europe	Germany	NA	Leezen	53.866667	10.252778	2008	14820507	4446152100
SRR21156587	Styx	10.74	10,6	08STD020	08STD020	08STD020	Syngenta	Europe	Germany	NA	Rohlstorf	53.9614911	10.3727602	2008	21698807	6509642100
SRR21156588	Styx	7.08	6,99	08STD019	08STD019	08STD019	Syngenta	Europe	Germany	NA	Leezen	53.866667	10.252778	2008	17191266	5157379800
SRR21156589	Styx	4.46	4,4	08STD018	08STD018	08STD018	Syngenta	Europe	Germany	NA	Heiderfeld	53.8670757	10.2229918	2008	19008277	5702483100
SRR21156590	Styx	2.93	2,89	08STD016	08STD016	08STD016	Syngenta	Europe	Germany	NA	Rohlstorf	53.9614911	10.3727602	2008	16510687	4953206100
SRR21156591	Styx	8.22	8,13	05STB028_1	05STB028	05STB028.1	Syngenta	Europe	Belgium	NA	Zevekote	51.1375112	2.9200416	2005	17334205	5200261500
SRR21156592	Styx	5.85	5,78	05STB001_1	05STB001	05STB001.1	Syngenta	Europe	Belgium	NA	Westende	51.1595222	2.7691305	2005	15789513	4736853900
SRR21156593	Styx	2.12	2,09	05STIR001	05STIR001_Bulk	05STIR001.Bulk	Syngenta	Europe	Ireland	NA	NA	52.6541454	-7.2447879	2005	16354900	4906470000
SRR21156010	Neptunus	19.55	16,57	07STF146	07STF146	07STF146	Syngenta	Europe	France	NA	Le Vernet	43.433266	1.430248	2007	16753744	5026123200
SRR21156011	Neptunus	39.18	34,01	07STF145	07STF145	07STF145	Syngenta	Europe	France	NA	Le Vernet	43.433266	1.430248	2007	15720139	4716041700
SRR21156012	Neptunus	28.55	24,47	08STCH008	08STCH008	08STCH008	Syngenta	Europe	Switzerland	NA	Franex	46.8	6.817	2008	16935060	5080518000
SRR21156013	Neptunus	20.20	17,45	07STF104	07STF104	07STF104	Syngenta	Europe	France	NA	NA	45.2937932	4.9940828	2007	15447105	4634131500
SRR21156014	Neptunus	23.06	19,86	07STF094	07STF094	07STF094	Syngenta	Europe	France	NA	Amilly	48.44368	1.396017	2007	16449052	4934715600
SRR21156015	Neptunus	31.24	26,81	07STF058	07STF058	07STF058	Syngenta	Europe	France	NA	Coupeville	48.9105009	4.627346	2007	17940307	5382092100
SRR21156016	Neptunus	27.37	23,84	07STF051	07STF051	07STF051	Syngenta	Europe	France	NA	NA	48.8525951	4.5053829	2007	17746241	5323872300
SRR21156017	Neptunus	32.62	28,37	07STF041	07STF041	07STF041	Syngenta	Europe	France	NA	La Dagueniere	47.419503	-0.435102	2007	16492296	4947688800
SRR21156018	Neptunus	32.65	27,91	07STF031	07STF031	07STF031	Syngenta	Europe	France	NA	Coupeville	48.9105009	4.627346	2007	16546062	4963818600
SRR21156019	Neptunus	13.33	11,61	07STF021	07STF021	07STF021	Syngenta	Europe	France	NA	NA	43.8697353	1.2794744	2007	15365206	4609561800
SRR21156020	Neptunus	25.85	22,22	05STB017_1	05STB017	05STB017.1	Syngenta	Europe	Belgium	NA	Gembloux	50.5742906	4.7016542	2005	16140141	4842042300
SRR21156021	Neptunus	29.89	25,45	07STF011	07STF011	07STF011	Syngenta	Europe	France	NA	Crouy en Thele	49.212907	2.320496	2007	16753394	5026018200
SRR21156022	Neptunus	21.07	18,3	06STIR008	06STIR008	06STIR008	Syngenta	Europe	Ireland	NA	NA	53.3498053	-6.2603097	2006	15352307	4605692100
SRR21156023	Neptunus	31.40	26,89	06STIR005	06STIR005	06STIR005	Syngenta	Europe	Ireland	NA	NA	51.8968917	-8.4863157	2006	16936657	5080997100
SRR21156024	Neptunus	42.37	36,84	06STIR004	06STIR004	06STIR004	Syngenta	Europe	Ireland	NA	NA	52.6541454	-7.2447879	2006	15994660	4798398000
SRR21156025	Neptunus	33.53	28,93	06STIR003	06STIR003	06STIR003	Syngenta	Europe	Ireland	NA	Knocktopher	52.4831815	-7.2147195	2006	14609635	4382890500
SRR21156026	Neptunus	29.09	25,03	06STIR002	06STIR002	06STIR002	Syngenta	Europe	Ireland	NA	NA	52.6541454	-7.2447879	2006	17543964	5263189200
SRR21156027	Neptunus	28.82	25,03	06STIR001	06STIR001	06STIR001	Syngenta	Europe	Ireland	NA	NA	52.6541454	-7.2447879	2006	18350116	5505034800
SRR21156028	Neptunus	25.88	22,46	06STGB020	06STGB020	06STGB020	Syngenta	Europe	UK	NA	Daglingworth	51.7413456	-2.0061946	2006	19129698	5738909400
SRR21156029	Neptunus	42.84	36	06STGB018	06STGB018	06STGB018	Syngenta	Europe	UK	NA	NA	51.7413456	-2.0061946	2006	15077724	4523317200
SRR21156030	Neptunus	29.75	25,52	06STGB015	06STGB015	06STGB015	Syngenta	Europe	UK	NA	Benniworth	53.3156231	-0.2082445	2006	15455611	4636683300
SRR21156031	Neptunus	47.38	41,25	05STB015_1	05STB015	05STB015.1	Syngenta	Europe	Belgium	NA	Gembloux	50.5742906	4.7016542	2005	10672496	3201748800
SRR21156032	Neptunus	31.56	27,51	06STGB013	06STGB013	06STGB013	Syngenta	Europe	UK	NA	Hamphire	51.0576948	-1.3080629	2006	16176064	4852819200
SRR21156037	Neptunus	21.81	19,27	06STGB006	06STGB006	06STGB006	Syngenta	Europe	UK	NA	NA	52.6139686	0.8864021	2006	15403436	4621030800
SRR21156050	Neptunus	28.04	23,56	06STCZ045	06STCZ045	06STCZ045	Syngenta	Europe	Czech Republic	NA	Benerov (Central Bo.)	49.8782223	14.9362955	2006	16998899	5099669700
SRR21156061	Neptunus	33.90	29,36	06STCZ044	06STCZ044	06STCZ044	Syngenta	Europe	Czech Republic	NA	Benerov (Central Bo.)	49.8782223	14.9362955	2006	12732065	3819619500
SRR21156065	Neptunus	45.58	41,74	Switzerland_1999_ST99CH_3C9	D155	ST99CH-3C9	ETHZ_2020	Europe	Switzerland	NA	NA	46.9508	7.4467	1999	4592586	1377775800
SRR21156066	Neptunus	40.58	37,14	Switzerland_1999_ST99CH_3B6	D40	ST99CH-3B6	ETHZ_2020	Europe	Switzerland	NA	NA	46.9508	7.4467	1999	4414586	1324375800
SRR21156067	Neptunus	41.28	38,29	ST95UR_EC2_2	STUR95_E2C.2	NA	Unine_third_batch_2018	Europe	Ukraine	NA	NA	50.4535	30.5614	1995	2621845	524369000
SRR21156072	Neptunus	27.35	22,24	06STCZ036	06STCZ036	06STCZ036	Syngenta	Europe	Czech Republic	NA	Pisek (South Bohemia)	49.303454	14.158029	2006	13828400	4148520000
SRR21156081	Neptunus	45.52	40,91	ST92UK_XB16_1	UK92 XB16.1	NA	Unine_third_batch_2018	Europe	UK	NA	NA	51.5158	-0.0942	NA	2947950	589590000
SRR21156082	Neptunus	44.88	40,29	ST92UK_Pla2	UK92 Pla2	NA	Unine_third_batch_2018	Europe	UK	NA	NA	51.5158	-0.0942	NA	5195202	1039040400
SRR21156083	Neptunus	29.02	24,75	06STCZ028	06STCZ028	06STCZ028	Syngenta	Europe	Czech Republic	NA	Krasne Udoli	50.0723483	12.9212508	2006	13295302	3988590600
SRR21156084	Neptunus	43.89	38,44	ST92UK_A4	UK92 A4	NA	Unine_third_batch_2018	Europe	UK	NA	NA	51.5158	-0.0942	NA	3320834	664166800
SRR21156092	Neptunus	30.77	27,86	ST16RU_Biog_R9	R9	NA	Unine_third_batch_2018	Europe	Russia	NA	Moscow oGL	55.7454	37.6264	2016	2818255	563651000
SRR21156093	Neptunus	42.13	38,95	ST16RU_Biog_R19	R19	NA	Unine_third_batch_2018	Europe	Russia	NA	Moscow oGL	55.7454	37.6264	2016	4192958	838591600
SRR21156094	Neptunus	25.22	21,63	06STCZ023	06STCZ023	06STCZ023	Syngenta	Europe	Czech Republic	NA	Krasne Udoli	50.0723483	12.9212508	2006	14823224	4446967200
SRR21156095	Neptunus	28.11	23,99	05STB013_1	05STB013	05STB013.1	Syngenta	Europe	Belgium	NA	Gembloux	50.5742906	4.7016542	2005	14614844	4384453200
SRR21156096	Neptunus	35.79	32,88	ST16RU_Biog_R1	R1	NA	Unine_third_batch_2018	Europe	Russia	NA	Moscow oGL	55.7454	37.6264	2016	6095890	1219178000
SRR21156097	Neptunus	58.71	52,98	ST16LE_Biog_L37	L37	NA	Unine_third_batch_2018	Europe	Latvia	NA	Jelgava	56.6568	23.726	2016	3705580	741116000
SRR21156098	Neptunus	39.99	35,67	ST16LE_Biog_L15	L15	NA	Unine_third_batch_2018	Europe	Latvia	NA	Jelgava	56.6568	23.726	2016	2809126	561825200
SRR21156099	Neptunus	48.85	41,49	ST16LE_Biog_L1	L1	NA	Unine_third_batch_2018	Europe	Latvia	NA	Jelgava	56.6568	23.726	2016	4626069	925213800
SRR21156102	Neptunus	50.51	46,32	ST16IRE_Biog_IR32	IR32	NA	Unine_third_batch_2018	Europe	Ireland	NA	Oak Park, Carlow	52.8675	-6.9139	2016	3997793	799558600
SRR21156103	Neptunus	44.15	38,88	ST16IRE_Biog_IR16	IR16	NA	Unine_third_batch_2018	Europe	Ireland	NA	Oak Park, Carlow	52.8675	-6.9139	2016	2504833	500966600
SRR21156104	Neptunus	30.32	27,14	ST16IRE_Biog_IR1	IR1	NA	Unine_third_batch_2018	Europe	Ireland	NA	Oak Park, Carlow	52.8675	-6.9139	2016	3176474	635294800
SRR21156113	Neptunus	41.20	36,64	ST14UK_Biog_TMW07D8	INRA14-TM0147.MS1	TM W07D8	INRAE_BIOGER	Europe	UK	NA	Maldon	51.7331	0.6779	2014	1567690	313538000
SRR21156114	Neptunus	27.02	24,65	ST13SP_Biog_SeptoDur104	INRA13-LG1979	SeptoDur104	INRAE_BIOGER	Europe	Spain	NA	Jerez de la Frontera	36.6845	-6.1292	2013	13463363	2692672600
SRR21156115	Neptunus	33.86	28,66	05STPL008_1	05STPL008	05STPL008.1	Syngenta	Europe	Poland	NA	Opolskie	50.6689514	17.92462	2005	14904324	4471297200
SRR21156126	Neptunus	26.10	22,57	05STPL007_1	05STPL007	05STPL007.1	Syngenta	Europe	Poland	NA	Sosnicowice	50.2718641	18.5286275	2005	19882037	5964611100
SRR21156137	Neptunus	33.30	28,34	05STPL005_1	05STPL005	05STPL005.1	Syngenta	Europe	Poland	NA	Sosnicowice	50.2718641	18.5286275	2005	13062203	3918660900
SRR21156141	Neptunus	49.83	46,32	ST13IT_Biog_1863	INRA13-LG1863	1863	INRAE_BIOGER	Europe	Italy	NA	Montelibretti	42.134	12.737	2013	2659124	531824800
SRR21156142	Neptunus	22.85	20,78	ST13IT_Biog_1819	INRA13-LG1819	1819	INRAE_BIOGER	Europe	Italy	NA	Montelibretti	42.134	12.737	2013	4065472	813094400
SRR21156143	Neptunus	46.16	43,43	ST13FR_Biog_SeptoDur88	INRA13-LG1042	SeptoDur88	INRAE_BIOGER	Europe	France	Occitanie	Barjac	44.3078	4.3462	2013	19682994	3936598800
SRR21156144	Neptunus	51.77	48,89	ST13FR_Biog_SeptoDur82	INRA13-LG1035	SeptoDur82	INRAE_BIOGER	Europe	France	Occitanie	Barjac	44.3078	4.3462	2013	19157899	3831579800
SRR21156145	Neptunus	39.60	37,07	ST13FR_Biog_SeptoDur8	INRA13-LG0279	SeptoDur8	INRAE_BIOGER	Europe	France	Occitanie	Montesquieu	43.56	3.27	2013	16405873	3281174600
SRR21156146	Neptunus	48.68	46,22	ST13FR_Biog_SeptoDur29	INRA13-LG1001	SeptoDur29	INRAE_BIOGER	Europe	France	Occitanie	Barjac	44.3078	4.3462	2013	17699171	3539834200
SRR21156147	Neptunus	35.16	32,59	ST13FR_Biog_SeptoDur12	INRA13-LG0295	SeptoDur12	INRAE_BIOGER	Europe	France	Occitanie	Montesquieu	43.56	3.27	2013	12844608	2568921600
SRR21156148	Neptunus	15.73	13,45	05STPL003_1	05STPL003	05STPL003.1	Syngenta	Europe	Poland	NA	Koszalin	54.1943219	16.1714908	2005	17391557	5217467100
SRR21156149	Neptunus	24.37	20,85	05STB012_1	05STB012	05STB012.1	Syngenta	Europe	Belgium	NA	Gembloux	50.5742906	4.7016542	2005	16342910	4902873000
SRR21156150	Neptunus	38.25	35,88	ST13FR_Biog_SeptoDur10	INRA13-LG0289	SeptoDur10	INRAE_BIOGER	Europe	France	Occitanie	Montesquieu	43.56	3.27	2013	14024868	2804973600
SRR21156151	Neptunus	49.31	44,61	ST13FR_Biog_LG0595	INRA13-LG0595	LG0595	INRAE_BIOGER	Europe	France	Centre-Val de Loire	Binas	47.904	1.4638	2013	13246200	2649240000
SRR21156152	Neptunus	38.97	35,46	ST10FR_Biog_G90	S10_10-2d.MS1	G90	INRAE_BIOGER	Europe	France	Hauts-de-France, Oise	Barbery	49.2231	2.668	2010	13689592	2737918400
SRR21156153	Neptunus	46.87	42,38	ST10FR_Biog_G88	S10_10-1e.MS1	G88	INRAE_BIOGER	Europe	France	Hauts-de-France, Oise	Barbery	49.2231	2.668	2010	14766426	2953285200
SRR21156154	Neptunus	51.96	46,13	ST10CRI_0616	ST10CRI_0616	CRI10_0616	NA	Europe	Czech Republic	NA	NA	50.0786	14.4395	2010	4601232	920246400
SRR21156155	Neptunus	47.66	42,79	ST10CRI_0450	CRI-0450	NA	NA	Europe	Czech Republic	NA	NA	50.0786	14.4395	2010	1943685	388737000
SRR21156156	Neptunus	35.07	32,1	ST09UK_Biog_G81	09.BDE.2b.MS1	G81	INRAE_BIOGER	Europe	UK	Lincolshire	Aby	53.2846	0.1182	2009	7971416	1594283200
SRR21156157	Neptunus	60.11	54,87	ST09FR_Biog_G19	IPO-09352.MS1	G19	INRAE_BIOGER	Europe	France	Ile-de-France	Guyancourt, La Minière	48.7645	2.0829	2009	7299905	1459981000
SRR21156158	Neptunus	47.76	42,72	ST09FR_Biog_G10	IPO-09177.MS1	G10	INRAE_BIOGER	Europe	France	Hauts-de-France, Somme	Vraignes	49.8825	3.0638	2009	7394962	1478992400
SRR21156160	Neptunus	27.48	23,76	05STPL002_1	05STPL002	05STPL002.1	Syngenta	Europe	Poland	NA	Nowy Tomysl	52.3181885	16.1282552	2005	15222120	4566636000
SRR21156161	Neptunus	35.73	31,86	ST07SP_Biog_G85	07-S6.MS1	G85	INRAE_BIOGER	Europe	Spain	NA	Cordoue	37.8702	-4.7854	2007	4165416	833083200
SRR21156162	Neptunus	48.20	43,01	ST05DK_01B5	DK05 01B5	NA	NA	Europe	Denmark	NA	NA	55.6749	12.5863	NA	5914604	1182920800
SRR21156163	Neptunus	26.20	23,69	ST05DK_01ab1	DK0501B1	NA	NA	Europe	Denmark	NA	NA	55.6749	12.5863	NA	1709043	341808600
SRR21156164	Neptunus	27.21	24,01	ST16FR_Biog_FR5	FR5	NA	Unine_third_batch_2018	Europe	France	NA	Thiverval-Grignon	45.65	6.38	2016	4242356	848471200
SRR21156165	Neptunus	34.92	30,46	ST05DK_01a4	DK05 01a4	NA	NA	Europe	Denmark	NA	NA	55.6749	12.5863	NA	3576262	715252400
SRR21156166	Neptunus	30.28	25,48	06STCZ020	06STCZ020	06STCZ020	Syngenta	Europe	Czech Republic	NA	Krasne Udoli	50.0723483	12.9212508	2006	15273643	4582092900
SRR21156167	Neptunus	30.65	28,35	ST16FR_Biog_FR31	FR31	NA	Unine_third_batch_2018	Europe	France	NA	Thiverval-Grignon	45.65	6.38	2016	1889065	377813000
SRR21156169	Neptunus	42.37	37,79	ST16DK_Biog_DK32	DK32	NA	Unine_third_batch_2018	Europe	Denmark	NA	Flakkebjerg	55.31	11.39	2016	4894551	978910200
SRR21156170	Neptunus	39.99	36,08	ST16DK_Biog_DK15	DK15	NA	Unine_third_batch_2018	Europe	Denmark	NA	Flakkebjerg	55.31	11.39	2016	2536107	507221400
SRR21156171	Neptunus	48.20	43,86	ST16DK_Biog_DK1	DK1	NA	Unine_third_batch_2018	Europe	Denmark	NA	Flakkebjerg	55.31	11.39	2016	2121819	424363800
SRR21156177	Neptunus	28.02	24,14	06STCZ016	06STCZ016	06STCZ016	Syngenta	Europe	Czech Republic	NA	Volanovska	50.5581568	15.8974271	2006	16947526	5084257800
SRR21156188	Neptunus	43.89	37,96	06STCZ009	06STCZ009	06STCZ009	Syngenta	Europe	Czech Republic	NA	Pisek	49.303454	14.158029	2006	14082038	4224611400
SRR21156201	Neptunus	29.07	25,02	05STNL002_1	05STNL002	05STNL002.1	Syngenta	Europe	Netherlands	NA	Groningen	53.2193835	6.5665017	2005	13483649	4045094700
SRR21156212	Neptunus	36.74	31,46	05STD138_1	05STD138	05STD138.1	Syngenta	Europe	Germany	NA	NA	51.165691	10.451526	2005	15953495	4786048500
SRR21156223	Neptunus	38.56	32,48	05STD133_1	05STD133	05STD133.1	Syngenta	Europe	Germany	NA	Salching	48.8107292	12.5702748	2005	11182067	3354620100
SRR21156225	Neptunus	24.87	21,43	10STF190	10STF190	10STF190	Syngenta	Europe	France	NA	Cruzy le Chatel	47.8644107	4.2152437	2010	12752868	3825860400
SRR21156227	Neptunus	24.07	20,42	05STD093_1	05STD093	05STD093.1	Syngenta	Europe	Germany	NA	Hemmelte	52.7809403	7.9868148	2005	17822373	5346711900
SRR21156228	Neptunus	26.23	22,78	10STF178	10STF178	10STF178	Syngenta	Europe	France	NA	Esternay	48.732315	3.558579	2010	13970805	4191241500
SRR21156229	Neptunus	32.20	27,55	10STF164	10STF164	10STF164	Syngenta	Europe	France	NA	Ebensheim	48.3035349	7.499551	2010	12828736	3848620800
SRR21156230	Neptunus	33.65	28,43	10STF163	10STF163	10STF163	Syngenta	Europe	France	NA	Ebensheim	48.3035349	7.499551	2010	12737974	3821392200
SRR21156231	Neptunus	22.17	18,85	10STF150	10STF150	10STF150	Syngenta	Europe	France	NA	Grosbois-lès-Tichey	47.006694	5.2405609	2010	12810573	3843171900
SRR21156232	Neptunus	29.69	25,85	10STF146	10STF146	10STF146	Syngenta	Europe	France	NA	Reitmiller	48.753759	7.466586	2010	11421074	3426322200
SRR21156233	Neptunus	26.92	23,2	10STF082	10STF082	10STF082	Syngenta	Europe	France	NA	Beaucroissant	45.3389979	5.470438	2010	12674131	3802239300
SRR21156234	Neptunus	33.23	28,94	10STF078	10STF078	10STF078	Syngenta	Europe	France	NA	Lectoure	43.933604	0.623621	2010	15297357	4589207100
SRR21156235	Neptunus	25.90	22,02	10STF058	10STF058	10STF058	Syngenta	Europe	France	NA	La Nove	48.742708	3.610554	2010	11549612	3464883600
SRR21156236	Neptunus	25.73	21,88	10STF057	10STF057	10STF057	Syngenta	Europe	France	NA	Arcy-Sainte-Restitue	49.252642	3.46518	2010	16268343	4880502900
SRR21156237	Neptunus	21.67	18,66	10STF049	10STF049	10STF049	Syngenta	Europe	France	NA	Grosbois-lès-Tichey	47.006694	5.2405609	2010	13899289	4169786700
SRR21156238	Neptunus	32.63	28,14	05STD087_1	05STD087	05STD087.1	Syngenta	Europe	Germany	NA	Döbeln	51.1229322	13.1167196	2005	16043124	4812937200
SRR21156239	Neptunus	32.20	28,08	10STF036	10STF036	10STF036	Syngenta	Europe	France	NA	Nouans-les-Fontaines	47.135869	1.3003849	2010	13138434	3941530200
SRR21156240	Neptunus	26.57	23,32	10STF023	10STF023	10STF023	Syngenta	Europe	France	NA	Le Pas	48.430126	-0.701833	2010	13974037	4192211100
SRR21156241	Neptunus	26.38	22,49	10STDK003	10STDK003	10STDK003	Syngenta	Europe	Denmark	NA	Middelfart	55.509844	9.8070417	2010	14316161	4294848300
SRR21156242	Neptunus	26.27	22,9	10STD019	10STD019	10STD019	Syngenta	Europe	Germany	NA	Bad Nenndorf	52.3378757	9.3743625	2010	12682719	3804815700
SRR21156243	Neptunus	27.00	22,99	10STD017	10STD017	10STD017	Syngenta	Europe	Germany	NA	Baringshausen	52.3020737	9.4693993	2010	11452182	3435654600
SRR21156244	Neptunus	25.24	21,54	10STD002	10STD002	10STD002	Syngenta	Europe	Germany	NA	Haren	52.8043088	7.2312094	2010	12207572	3662271600
SRR21156245	Neptunus	35.25	30,54	10STD001	10STD001	10STD001	Syngenta	Europe	Germany	NA	NA	51.2065428	13.146946	2010	12236199	3670859700
SRR21156246	Neptunus	22.14	19,11	10STBY001	10STBY001	10STBY001	Syngenta	Europe	Belarus	NA	Priluki	53.7934061	27.4543714	2010	13540371	4062111300
SRR21156247	Neptunus	18.01	15,53	10ST_Syn_D005	10ST Syn D005	10ST Syn D005	Syngenta	Europe	Germany	NA	NA	54.2193672	9.6961167	2010	10665198	3199559400
SRR21156248	Neptunus	24.36	20,99	10ST_Syn_D003	10ST Syn D003	10ST Syn D003	Syngenta	Europe	Germany	NA	NA	54.2193672	9.6961167	2010	11482036	3444610800
SRR21156249	Neptunus	18.13	15,71	05STD069_1	05STD069	05STD069.1	Syngenta	Europe	Germany	NA	Peinkofer	48.976096	12.6822424	2005	17987499	5396249700
SRR21156250	Neptunus	29.20	24,9	09STIR027_5	09STIR027	09STIR027.5	Syngenta	Europe	Ireland	NA	Nauan	53.647092	-6.6966605	2009	12014682	3604404600
SRR21156251	Neptunus	28.30	25,85	09STIR027_3	09STIR027	09STIR027.3	Syngenta	Europe	Ireland	NA	Nauan	53.647092	-6.6966605	2009	13373636	4012090800
SRR21156252	Neptunus	33.02	30,33	09STIR026_5	09STIR026	09STIR026.5	Syngenta	Europe	Ireland	NA	Nauan	53.647092	-6.6966605	2009	12466688	3740006400
SRR21156253	Neptunus	34.56	31,64	09STIR026_4	09STIR026	09STIR026.4	Syngenta	Europe	Ireland	NA	Nauan	53.647092	-6.6966605	2009	12598831	3779649300
SRR21156254	Neptunus	28.40	25,49	09STIR026_2	09STIR026	09STIR026.2	Syngenta	Europe	Ireland	NA	Nauan	53.647092	-6.6966605	2009	11319108	3395732400
SRR21156255	Neptunus	35.78	32,31	09STIR024_2	09STIR024	09STIR024.2	Syngenta	Europe	Ireland	NA	Midleton	51.9143321	-8.1726276	2009	11834173	3550251900
SRR21156256	Neptunus	41.65	38,1	09STIR023_3	09STIR023	09STIR023.3	Syngenta	Europe	Ireland	NA	Garrymore	51.9108004	-7.9992001	2009	8496705	2549011500
SRR21156257	Neptunus	40.34	36,54	09STIR022_4	09STIR022	09STIR022.4	Syngenta	Europe	Ireland	NA	Bagenalston	52.7031106	-6.9558676	2009	10394495	3118348500
SRR21156258	Neptunus	30.50	26,22	08STD013	08STD013	08STD013	Syngenta	Europe	Germany	NA	Rohlstorf	53.9614911	10.3727602	2008	13169790	3950937000
SRR21156259	Neptunus	21.72	18,19	08STCZ023	08STCZ023	08STCZ023	Syngenta	Europe	Czech Republic	NA	Trutnov	50.559246	15.9027259	2008	12296134	3688840200
SRR21156260	Neptunus	31.63	27,53	08STCZ016	08STCZ016	08STCZ016	Syngenta	Europe	Czech Republic	NA	Krasne Udoli	50.0723483	12.9212508	2008	16490983	4947294900
SRR21156261	Neptunus	32.07	27,83	08STCZ015	08STCZ015	08STCZ015	Syngenta	Europe	Czech Republic	NA	Krasne Udoli	50.0723483	12.9212508	2008	18207004	5462101200
SRR21156262	Neptunus	24.78	21,17	08STCZ011	08STCZ011	08STCZ011	Syngenta	Europe	Czech Republic	NA	Sumperk	49.9778407	16.9717754	2008	16849850	5054955000
SRR21156263	Neptunus	35.70	29,81	08STCZ010	08STCZ010	08STCZ010	Syngenta	Europe	Czech Republic	NA	Sumperk	49.9778407	16.9717754	2008	14745606	4423681800
SRR21156264	Neptunus	31.58	27,04	08STCZ004	08STCZ004	08STCZ004	Syngenta	Europe	Czech Republic	NA	Krasne Udoli	50.0723483	12.9212508	2008	18432818	5529845400
SRR21156265	Neptunus	32.42	27,32	08STCZ003	08STCZ003	08STCZ003	Syngenta	Europe	Czech Republic	NA	Trutnov	50.559246	15.9027259	2008	14992272	4497681600
SRR21156266	Neptunus	40.55	35,51	08STCH015	08STCH015	08STCH015	Syngenta	Europe	Switzerland	NA	Salez	47.237082	9.5010767	2008	15861877	4758563100
SRR21156267	Neptunus	22.73	20,01	05STB026_1	05STB026	05STB026.1	Syngenta	Europe	Belgium	NA	NA	51.0536024	3.1457942	2005	19465648	5839694400
SRR21156268	Neptunus	21.11	18,48	08STCH007	08STCH007	08STCH007	Syngenta	Europe	Switzerland	NA	Courtemelon- Courtételle	47.3544	7.3223489	2008	17551755	5265526500
SRR21156269	Neptunus	23.37	19,33	08STCH005	08STCH005	08STCH005	Syngenta	Europe	Switzerland	NA	Chavornay	46.709879	6.5652261	2008	16239946	4871983800
SRR21156270	Neptunus	31.14	26,84	08STB011	08STB011	08STB011	Syngenta	Europe	Belgium	NA	Blicquy	50.5871723	3.6916495	2008	16920934	5076280200
SRR21156271	Neptunus	24.24	20,48	08STB010	08STB010	08STB010	Syngenta	Europe	Belgium	NA	Blicquy	50.5871723	3.6916495	2008	16340895	4902268500
SRR21156272	Neptunus	30.92	27,02	08STB009	08STB009	08STB009	Syngenta	Europe	Belgium	NA	Blicquy	50.5871723	3.6916495	2008	12292171	3687651300
SRR21156273	Neptunus	33.02	28,18	08STB003	08STB003	08STB003	Syngenta	Europe	Belgium	NA	NA	50.633241	4.524315	2008	15302421	4590726300
SRR21156274	Neptunus	23.36	21,26	07STGB009	07STGB009	07STGB009	Syngenta	Europe	UK	NA	NA	52.9451889	-0.1601246	2007	10650820	3195246000
SRR21156275	Neptunus	24.11	20,8	07STF190	07STF190	07STF190	Syngenta	Europe	France	NA	Grisolles	43.827086	1.29701	2007	14416402	4324920600
SRR21156276	Neptunus	27.36	23,84	07STF162	07STF162	07STF162	Syngenta	Europe	France	NA	Les Crespys	43.795417	1.2926	2007	15141400	4542420000
SRR21156277	Neptunus	20.31	17,49	07STF160	07STF160	07STF160	Syngenta	Europe	France	NA	Les Crespys	43.795417	1.2926	2007	17296326	5188897800
SRR21156278	Neptunus	33.23	28,94	05STB023_1	05STB023	05STB023.1	Syngenta	Europe	Belgium	NA	Veurne	51.0550052	2.6684668	2005	16729567	5018870100
SRR21156279	Neptunus	36.54	31,37	07STF148	07STF148	07STF148	Syngenta	Europe	France	NA	Laugnac	44.306199	0.606306	2007	13207173	3962151900
SRR21156285	Neptunus	31.97	27,4	06STGB003	06STGB003	06STGB003	Syngenta	Europe	UK	NA	Wymowdham	52.5557385	1.0404509	2006	14748550	4424565000
SRR21156288	Neptunus	28.79	26,7	Ukraine_1995_ST95UR_F2a_1	D28	ST95UR-F2a.1	ETHZ_2020	Europe	Ukraine	NA	Odessa	46.43	30.69	1995	4132747	1239824100
SRR21156289	Neptunus	38.02	35,4	Ukraine_1995_ST95UR_F1c_2	D12	ST95UR-F1c.2	ETHZ_2020	Europe	Ukraine	NA	Odessa	46.43	30.69	1995	3306598	991979400
SRR21156290	Neptunus	31.64	29,42	Ukraine_1995_ST95UR_F1a_3	D164	ST95UR-F1a.3	ETHZ_2020	Europe	Ukraine	NA	Odessa	46.43	30.69	1995	4136177	1240853100
SRR21156291	Neptunus	26.93	24,82	Ukraine_1995_ST95UR_F1a_1	D27	ST95UR-F1a.1	ETHZ_2020	Europe	Ukraine	NA	Odessa	46.43	30.69	1995	6252811	1875843300
SRR21156292	Neptunus	33.50	31,43	Ukraine_1995_ST95UR_E2c_2	D163	ST95UR-E2c.2	ETHZ_2020	Europe	Ukraine	NA	Odessa	46.43	30.69	1995	5099758	1529927400
SRR21156293	Neptunus	24.83	23,27	Ukraine_1995_ST95UR_E2a_1	D26	ST95UR-E2a.1	ETHZ_2020	Europe	Ukraine	NA	Odessa	46.43	30.69	1995	4098393	1229517900
SRR21156294	Neptunus	29.55	27,74	Ukraine_1995_ST95UR_BIc_1	D59	ST95UR-BIc.1	ETHZ_2020	Europe	Ukraine	NA	Odessa	46.43	30.69	1995	4677497	1403249100
SRR21156296	Neptunus	25.80	22	06STGB002	06STGB002	06STGB002	Syngenta	Europe	UK	NA	NA	51.0576948	-1.3080629	2006	16271272	4881381600
SRR21156307	Neptunus	33.65	30,36	06STD024	06STD024	06STD024	Syngenta	Europe	Germany	NA	Rohlstorf	53.9614911	10.3727602	2006	12277988	3683396400
SRR21156316	Neptunus	31.05	26,63	06STCZ007	06STCZ007	06STCZ007	Syngenta	Europe	Czech Republic	NA	Pisek	49.303454	14.158029	2006	14004145	4201243500
SRR21156327	Neptunus	27.61	23,64	06STCZ003	06STCZ003	06STCZ003	Syngenta	Europe	Czech Republic	NA	Benesov	49.7837821	14.6873699	2006	15154874	4546462200
SRR21156338	Neptunus	33.36	28,82	06STCZ001	06STCZ001	06STCZ001	Syngenta	Europe	Czech Republic	NA	Benesov	49.7837821	14.6873699	2006	12964495	3889348500
SRR21156339	Neptunus	40.01	35,59	ST05DK_01a1	DK05 01a1	NA	NA	Europe	Denmark	NA	NA	55.6749	12.5863	NA	3921525	784305000
SRR21156345	Neptunus	22.55	19,22	05STNL024_1	05STNL024	05STNL024.1	Syngenta	Europe	Netherlands	NA	Groningen	53.2193835	6.5665017	2005	15193485	4558045500
SRR21156356	Neptunus	28.44	24,2	05STNL015_1	05STNL015	05STNL015.1	Syngenta	Europe	Netherlands	NA	Ziud. Holland	52.367614	4.887355	2005	18201288	5460386400
SRR21156367	Neptunus	28.41	24,05	05STNL003_1	05STNL003	05STNL003.1	Syngenta	Europe	Netherlands	NA	Gelderland	52.045155	5.8718235	2005	18441405	5532421500
SRR21156381	Neptunus	37.31	32,47	05STD098_1	05STD098	05STD098.1	Syngenta	Europe	Germany	NA	Iserlohn	51.421991	7.67204	2005	16370199	4911059700
SRR21156386	Neptunus	21.98	18,83	10STGB037	10STGB037	10STGB037	Syngenta	Europe	UK	NA	Hants	51.057695	-1.308063	2010	19875619	5962685700
SRR21156387	Neptunus	30.81	26,58	10STGB036	10STGB036	10STGB036	Syngenta	Europe	UK	NA	Hants	51.057695	-1.308063	2010	15486149	4645844700
SRR21156388	Neptunus	21.82	19,04	10STGB035	10STGB035	10STGB035	Syngenta	Europe	UK	NA	Hants	51.057695	-1.308063	2010	16950081	5085024300
SRR21156389	Neptunus	20.45	17,72	10STGB031	10STGB031	10STGB031	Syngenta	Europe	UK	NA	Andorer	51.1610219	-1.5362608	2010	17044369	5113310700
SRR21156390	Neptunus	33.75	28,95	10STGB025	10STGB025	10STGB025	Syngenta	Europe	UK	NA	Ellon	57.364597	-2.072972	2010	14856366	4456909800
SRR21156391	Neptunus	22.04	18,84	10STGB024	10STGB024	10STGB024	Syngenta	Europe	UK	NA	Ellon	57.364597	-2.072972	2010	16808966	5042689800
SRR21156392	Neptunus	20.65	17,93	05STD094_1	05STD094	05STD094.1	Syngenta	Europe	Germany	NA	Rohlstorf	53.9614911	10.3727602	2005	18196706	5459011800
SRR21156393	Neptunus	23.29	19,85	10STGB015	10STGB015	10STGB015	Syngenta	Europe	UK	NA	Ellon	57.364597	-2.072972	2010	16627840	4988352000
SRR21156394	Neptunus	36.61	31,52	10STGB007	10STGB007	10STGB007	Syngenta	Europe	UK	NA	NA	52.7063657	-2.7417849	2010	16553343	4966002900
SRR21156395	Neptunus	41.87	36,79	10STF261	10STF261	10STF261	Syngenta	Europe	France	NA	Trebrivan	48.308754	-3.474948	2010	15831559	4749467700
SRR21156396	Neptunus	22.97	20	10STF253	10STF253	10STF253	Syngenta	Europe	France	NA	Theillement	49.287683	0.800154	2010	14604007	4381202100
SRR21156397	Neptunus	25.20	21,52	10STF248	10STF248	10STF248	Syngenta	Europe	France	NA	Mailly sur Seille	48.910335	6.24686	2010	10526141	3157842300
SRR21156398	Neptunus	31.21	26,95	10STF241	10STF241	10STF241	Syngenta	Europe	France	NA	Mailly sur Seille	48.910335	6.24686	2010	14388188	4316456400
SRR21156399	Neptunus	24.03	20,63	10STF231	10STF231	10STF231	Syngenta	Europe	France	NA	Autrey-lès-Gray	47.485937	5.492877	2010	13063656	3919096800
SRR21156400	Neptunus	25.38	22,05	10STF227	10STF227	10STF227	Syngenta	Europe	France	NA	St Paterne Racan	47.602824	0.48164	2010	9215687	2764706100
SRR21156401	Neptunus	32.03	24,38	10STF202	10STF202	10STF202	Syngenta	Europe	France	NA	Plougonvelin	48.341425	-4.718711	2010	12128412	3638523600
SRR21156402	Neptunus	28.96	26,14	09STF014	09STF014	09STF014	Syngenta	Europe	France	NA	Channay sur Lathan	47.4802589	0.263626	2009	5971852	1791555600
SRR21156403	Neptunus	31.46	28,7	09STF013	09STF013	09STF013	Syngenta	Europe	France	NA	Neuvy - le - Roi	47.603218	0.594192	2009	12924245	3877273500
SRR21156404	Neptunus	22.86	20,85	09STF011	09STF011	09STF011	Syngenta	Europe	France	NA	Bouville	48.258757	1.379673	2009	7125543	2137662900
SRR21156405	Neptunus	36.76	33,2	09STF007	09STF007	09STF007	Syngenta	Europe	France	NA	Dampierre sur Avre	48.7433015	1.1742983	2009	7393492	2218047600
SRR21156406	Neptunus	32.89	30,11	09STF005	09STF005	09STF005	Syngenta	Europe	France	NA	Chauche	46.829633	-1.269648	2009	10138896	3041668800
SRR21156407	Neptunus	24.71	21,07	05STD026_1	05STD026	05STD026.1	Syngenta	Europe	Germany	NA	Rothenburg	49.3794948	10.1858968	2005	11955536	3586660800
SRR21156408	Neptunus	35.02	31,68	09STF004	09STF004	09STF004	Syngenta	Europe	France	NA	Méré	47.898802	3.823456	2009	15743095	4722928500
SRR21156409	Neptunus	63.40	59,97	09STE002	09STE002	09STE002	Syngenta	Europe	Spain	NA	Escacena	37.4083284	-6.3897693	2009	21687898	6506369400
SRR21156410	Neptunus	36.59	34,7	09STE001	09STE001	09STE001	Syngenta	Europe	Spain	NA	Escacena	37.4083284	-6.3897693	2009	20227416	6068224800
SRR21156411	Neptunus	34.54	31,01	09STD079	09STD079	09STD079	Syngenta	Europe	Germany	NA	Drochterson	53.7068002	9.3786001	2009	10783659	3235097700
SRR21156412	Neptunus	25.41	23,29	09STD078	09STD078	09STD078	Syngenta	Europe	Germany	NA	Haren/Ems	52.8043088	7.2312094	2009	9971993	2991597900
SRR21156413	Neptunus	38.80	35,39	09STD077	09STD077	09STD077	Syngenta	Europe	Germany	NA	Haren/Ems	52.8043088	7.2312094	2009	8181214	2454364200
SRR21156414	Neptunus	37.49	34,2	09STD076	09STD076	09STD076	Syngenta	Europe	Germany	NA	Haren/Ems	52.8043088	7.2312094	2009	19776841	5933052300
SRR21156415	Neptunus	30.97	28,08	09STD075	09STD075	09STD075	Syngenta	Europe	Germany	NA	Haren/Ems	52.8043088	7.2312094	2009	6349456	1904836800
SRR21156416	Neptunus	23.99	22,02	09STD074	09STD074	09STD074	Syngenta	Europe	Germany	NA	Haren/Ems	52.8043088	7.2312094	2009	2076168	622850400
SRR21156417	Neptunus	42.91	37,91	09STD073	09STD073	09STD073	Syngenta	Europe	Germany	NA	Haren/Ems	52.8043088	7.2312094	2009	8678401	2603520300
SRR21156418	Neptunus	29.54	25,24	05STD006_1	05STD006	05STD006.1	Syngenta	Europe	Germany	NA	Lützow	53.6527757	11.1745225	2005	15423328	4626998400
SRR21156419	Neptunus	31.22	28,4	09STD072	09STD072	09STD072	Syngenta	Europe	Germany	NA	Haren/Ems	52.8043088	7.2312094	2009	9409895	2822968500
SRR21156420	Neptunus	33.05	28,82	09STD071	09STD071	09STD071	Syngenta	Europe	Germany	NA	Haren/Ems	52.8043088	7.2312094	2009	4851753	1455525900
SRR21156421	Neptunus	24.50	22,57	09STD070	09STD070	09STD070	Syngenta	Europe	Germany	NA	Haren/Ems	52.8043088	7.2312094	2009	9478762	2843628600
SRR21156422	Neptunus	22.38	19,6	09STD062	09STD062	09STD062	Syngenta	Europe	Germany	NA	Dorf Mecklenburg	53.8419403	11.4594213	2009	11081915	3324574500
SRR21156423	Neptunus	23.00	20,57	09STD061	09STD061	09STD061	Syngenta	Europe	Germany	NA	Beidendorf	53.8279698	11.3861245	2009	7717094	2315128200
SRR21156424	Neptunus	49.19	39,1	09STD059	09STD059	09STD059	Syngenta	Europe	Germany	NA	Dorf Mecklenburg	53.8419403	11.4594213	2009	10931910	3279573000
SRR21156425	Neptunus	27.23	24,87	09STD057	09STD057	09STD057	Syngenta	Europe	Germany	NA	Ebersbach	50.9929674	14.6112611	2009	10242529	3072758700
SRR21156426	Neptunus	29.43	26,23	09STD054	09STD054	09STD054	Syngenta	Europe	Germany	NA	Wendisch Cannersdorf	51.0987763	14.6676634	2009	7649073	2294721900
SRR21156427	Neptunus	48.41	43,81	09STD053	09STD053	09STD053	Syngenta	Europe	Germany	NA	Paulsdorf	51.1073734	14.7054022	2009	8596647	2578994100
SRR21156428	Neptunus	32.12	29,55	09STD044	09STD044	09STD044	Syngenta	Europe	Germany	NA	Schützberg	51.7637212	12.8305487	2009	11974984	3592495200
SRR21156429	Neptunus	29.74	25,41	05STD001_1	05STD001	05STD001.1	Syngenta	Europe	Germany	NA	Parchim	53.427957	11.8776221	2005	15862565	4758769500
SRR21156430	Neptunus	48.74	43,95	09STD041	09STD041	09STD041	Syngenta	Europe	Germany	NA	Lommatzsch	51.2000922	13.3061635	2009	14746044	4423813200
SRR21156431	Neptunus	32.26	29,95	09STD031	09STD031	09STD031	Syngenta	Europe	Germany	NA	Barsinghausen	52.3437535	9.4806112	2009	12133695	3640108500
SRR21156432	Neptunus	41.30	37,63	09STD024	09STD024	09STD024	Syngenta	Europe	Germany	NA	Barsinghausen	52.3437535	9.4806112	2009	12784863	3835458900
SRR21156433	Neptunus	45.67	41,03	09STD019	09STD019	09STD019	Syngenta	Europe	Germany	NA	Neunendorf	52.8667249	12.3719012	2009	4225410	1267623000
SRR21156442	Neptunus	28.64	24,95	05STD127_1	05STD127	05STD127.1	Syngenta	Europe	Germany	NA	Sickte	52.2164112	10.6370394	2005	15177524	4553257200
SRR21156453	Neptunus	30.12	25,36	05STD108_1	05STD108	05STD108.1	Syngenta	Europe	Germany	NA	Schleswig_Holstein	54.5239312	9.563227	2005	18230405	5469121500
SRR21156464	Neptunus	37.49	31,8	05STD104_1	05STD104	05STD104.1	Syngenta	Europe	Germany	NA	Brokel	51.7281977	9.1585552	2005	13051167	3915350100
SRR21156465	Neptunus	29.87	27,32	09STIR022_1	09STIR022	09STIR022.1	Syngenta	Europe	Ireland	NA	Bagenalston	52.7031106	-6.9558676	2009	19698245	5909473500
SRR21156466	Neptunus	26.74	23,28	05STB011_1	05STB011	05STB011.1	Syngenta	Europe	Belgium	NA	Gembloux	50.5742906	4.7016542	2005	17850267	5355080100
SRR21156467	Neptunus	23.31	20,84	09STIR021_2	09STIR021	09STIR021.2	Syngenta	Europe	Ireland	NA	Bagenalston	52.7031106	-6.9558676	2009	18300600	5490180000
SRR21156468	Neptunus	27.62	24,2	05STD059_1	05STD059	05STD059.1	Syngenta	Europe	Germany	NA	Wachtberg-Adendorf	50.6143584	7.0602662	2005	19075806	5722741800
SRR21156469	Neptunus	28.63	25,75	09STIR020_3	09STIR020	09STIR020.3	Syngenta	Europe	Ireland	NA	Duwbell	52.6234	-7.1512	2009	20464175	6139252500
SRR21156470	Neptunus	36.82	33,63	09STIR020_1	09STIR020	09STIR020.1	Syngenta	Europe	Ireland	NA	Duwbell	52.6234	-7.1512	2009	13628133	4088439900
SRR21156471	Neptunus	35.96	32,49	09STIR019_4	09STIR019	09STIR019.4	Syngenta	Europe	Ireland	NA	Ballymountain	52.2593197	-7.1100702	2009	10654098	3196229400
SRR21156472	Neptunus	43.80	39,61	09STIR018_1	09STIR018	09STIR018.1	Syngenta	Europe	Ireland	NA	Ballymountain	52.2593197	-7.1100702	2009	10535544	3160663200
SRR21156473	Neptunus	34.77	31,18	09STIR017_5	09STIR017	09STIR017.5	Syngenta	Europe	Ireland	NA	Ballymountain	52.2593197	-7.1100702	2009	10245228	3073568400
SRR21156474	Neptunus	43.84	39,59	09STIR016_3	09STIR016	09STIR016.3	Syngenta	Europe	Ireland	NA	Ballymountain	52.2593197	-7.1100702	2009	10870076	3261022800
SRR21156475	Neptunus	27.83	24,09	09STIR016_2	09STIR016	09STIR016.2	Syngenta	Europe	Ireland	NA	Ballymountain	52.2593197	-7.1100702	2009	12970045	3891013500
SRR21156476	Neptunus	22.05	20,09	09STIR015_1	09STIR015	09STIR015.1	Syngenta	Europe	Ireland	NA	Ballymountain	52.2593197	-7.1100702	2009	6683553	2005065900
SRR21156477	Neptunus	39.67	34,25	09STIR014_3	09STIR014	09STIR014.3	Syngenta	Europe	Ireland	NA	Ballymountain	52.2593197	-7.1100702	2009	12438598	3731579400
SRR21156478	Neptunus	39.73	36,24	09STIR014_1	09STIR014	09STIR014.1	Syngenta	Europe	Ireland	NA	Ballymountain	52.2593197	-7.1100702	2009	10543191	3162957300
SRR21156479	Neptunus	26.00	22,35	05STD046_1	05STD046	05STD046.1	Syngenta	Europe	Germany	NA	Kritzkow	53.8882929	12.2492153	2005	19308837	5792651100
SRR21156480	Neptunus	36.25	33,2	09STIR013_1	09STIR013	09STIR013.1	Syngenta	Europe	Ireland	NA	Ballymountain	52.2593197	-7.1100702	2009	10926268	3277880400
SRR21156481	Neptunus	39.92	36,08	09STIR012_3	09STIR012	09STIR012.3	Syngenta	Europe	Ireland	NA	Ballymountain	52.2593197	-7.1100702	2009	11350051	3405015300
SRR21156482	Neptunus	34.45	31,54	09STIR010_4	09STIR010	09STIR010.4	Syngenta	Europe	Ireland	NA	Nauan	53.647092	-6.6966605	2009	26159506	7847851800
SRR21156483	Neptunus	33.13	30,25	09STIR009_5	09STIR009	09STIR009.5	Syngenta	Europe	Ireland	NA	Nauan	53.647092	-6.6966605	2009	7919606	2375881800
SRR21156484	Neptunus	43.18	38,96	09STIR007_3	09STIR007	09STIR007.3	Syngenta	Europe	Ireland	NA	Stonyford	52.5363888	-7.2281242	2009	15527211	4658163300
SRR21156485	Neptunus	29.04	26,64	09STIR005_2	09STIR005	09STIR005.2	Syngenta	Europe	Ireland	NA	NA	52.6541454	-7.2447879	2009	9264123	2779236900
SRR21156486	Neptunus	42.38	38,33	09STIR004_2	09STIR004	09STIR004.2	Syngenta	Europe	Ireland	NA	Mogeely	51.9314482	-8.0571335	2009	11965802	3589740600
SRR21156487	Neptunus	34.44	31,14	09STIR003_1	09STIR003	09STIR003.1	Syngenta	Europe	Ireland	NA	Whitegate	51.8267841	-8.2321121	2009	8790328	2637098400
SRR21156488	Neptunus	22.01	19,81	09STGB004	09STGB004	09STGB004	Syngenta	Europe	UK	NA	Overbury	52.034916	-2.06316	2009	17894965	5368489500
SRR21156489	Neptunus	36.30	33,06	09STGB002	09STGB002	09STGB002	Syngenta	Europe	UK	NA	Maidwell	52.383949	-0.906865	2009	5433013	1629903900
SRR21156490	Neptunus	34.41	29,5	05STD042_1	05STD042	05STD042.1	Syngenta	Europe	Germany	NA	Hilgermissen	52.8453301	9.1248162	2005	14622749	4386824700
SRR21156491	Neptunus	29.83	26,36	09STGB001	09STGB001	09STGB001	Syngenta	Europe	UK	NA	Ayrho Bankum Oxon	51.761206	-1.246467	2009	13464950	4039485000
SRR21156492	Neptunus	46.63	41,4	09STF114	09STF114	09STF114	Syngenta	Europe	France	NA	Ecueille	47.083915	1.346552	2009	12896509	3868952700
SRR21156493	Neptunus	43.21	39,41	09STF112	09STF112	09STF112	Syngenta	Europe	France	NA	Valay	47.337742	5.636598	2009	8938305	2681491500
SRR21156494	Neptunus	33.62	30,5	09STF109	09STF109	09STF109	Syngenta	Europe	France	NA	Dampierre Sur Salon	47.556501	5.678166	2009	6718291	2015487300
SRR21156495	Neptunus	42.86	39,03	09STF106	09STF106	09STF106	Syngenta	Europe	France	NA	Ecueille	47.083915	1.346552	2009	14036406	4210921800
SRR21156496	Neptunus	24.60	22,33	09STF105	09STF105	09STF105	Syngenta	Europe	France	NA	Ecueille	47.083915	1.346552	2009	11033402	3310020600
SRR21156497	Neptunus	34.77	31,66	09STF103	09STF103	09STF103	Syngenta	Europe	France	NA	Ecueille	47.083915	1.346552	2009	9621900	2886570000
SRR21156498	Neptunus	42.55	38,92	09STF099	09STF099	09STF099	Syngenta	Europe	France	NA	Willgottheim	48.670946	7.510642	2009	19574162	5872248600
SRR21156499	Neptunus	26.90	24,07	09STF098	09STF098	09STF098	Syngenta	Europe	France	NA	Ecueille	47.083915	1.346552	2009	20137279	6041183700
SRR21156500	Neptunus	33.56	30,67	09STF097	09STF097	09STF097	Syngenta	Europe	France	NA	Le Subdray	47.010805	2.294142	2009	16509315	4952794500
SRR21156501	Neptunus	26.92	23,45	05STD041_1	05STD041	05STD041.1	Syngenta	Europe	Germany	NA	Hilgermissen	52.8453301	9.1248162	2005	14933793	4480137900
SRR21156502	Neptunus	35.50	32,81	09STF096	09STF096	09STF096	Syngenta	Europe	France	NA	Le Subdray	47.010805	2.294142	2009	14546567	4363970100
SRR21156503	Neptunus	34.40	31,25	09STF094	09STF094	09STF094	Syngenta	Europe	France	NA	Le Subdray	47.010805	2.294142	2009	8116972	2435091600
SRR21156504	Neptunus	34.91	31,74	09STF082	09STF082	09STF082	Syngenta	Europe	France	NA	Ourouer les Bourdelins	46.931939	2.783819	2009	8311703	2493510900
SRR21156505	Neptunus	33.86	30,12	09STF081	09STF081	09STF081	Syngenta	Europe	France	NA	Ourouer les Bourdelins	46.931939	2.783819	2009	9270454	2781136200
SRR21156506	Neptunus	30.01	27,12	09STF079	09STF079	09STF079	Syngenta	Europe	France	NA	Ourouer les Bourdelins	46.931939	2.783819	2009	8060645	2418193500
SRR21156507	Neptunus	24.98	22,62	09STF077	09STF077	09STF077	Syngenta	Europe	France	NA	Hohengoeft	48.661646	7.474932	2009	11126174	3337852200
SRR21156508	Neptunus	34.99	31,84	09STF068	09STF068	09STF068	Syngenta	Europe	France	NA	Couloutre	47.409534	3.227195	2009	5805335	1741600500
SRR21156509	Neptunus	28.32	26,02	09STF063	09STF063	09STF063	Syngenta	Europe	France	NA	Auxi le Chateau	50.231693	2.119424	2009	10626167	3187850100
SRR21156510	Neptunus	35.81	32,77	09STF058	09STF058	09STF058	Syngenta	Europe	France	NA	Neuvelle les la Charite	47.537936	5.95239	2009	13738849	4121654700
SRR21156511	Neptunus	30.49	27,67	09STF056	09STF056	09STF056	Syngenta	Europe	France	NA	Beauvoisin	46.926674	5.368952	2009	12481365	3744409500
SRR21156512	Neptunus	44.79	38,57	05STD040_1	05STD040	05STD040.1	Syngenta	Europe	Germany	NA	Hilgermissen	52.8453301	9.1248162	2005	17493773	5248131900
SRR21156513	Neptunus	28.64	24,51	05STB003_1	05STB003	05STB003.1	Syngenta	Europe	Belgium	NA	Veurne	51.0550052	2.6684668	2005	21583589	6475076700
SRR21156514	Neptunus	26.63	24,03	09STF054	09STF054	09STF054	Syngenta	Europe	France	NA	Charnizay	46.9133769	0.985831	2009	15635248	4690574400
SRR21156515	Neptunus	35.99	32,44	09STF048	09STF048	09STF048	Syngenta	Europe	France	NA	Genillé	47.184903	1.0932679	2009	14543006	4362901800
SRR21156516	Neptunus	26.60	23,9	09STF046	09STF046	09STF046	Syngenta	Europe	France	NA	Saint André de Briouze	48.728431	-0.327505	2009	12865664	3859699200
SRR21156517	Neptunus	32.11	29,24	09STF045	09STF045	09STF045	Syngenta	Europe	France	NA	Noyers	47.915252	2.523468	2009	13667874	4100362200
SRR21156518	Neptunus	38.80	35,22	09STF037	09STF037	09STF037	Syngenta	Europe	France	NA	Simard	46.720847	5.180039	2009	13266061	3979818300
SRR21156519	Neptunus	37.88	33,84	09STF036	09STF036	09STF036	Syngenta	Europe	France	NA	Simard	46.720847	5.180039	2009	11823347	3547004100
SRR21156520	Neptunus	45.26	40,79	09STF032	09STF032	09STF032	Syngenta	Europe	France	NA	Amilly	48.44368	1.396017	2009	8490548	2547164400
SRR21156521	Neptunus	34.96	31,36	09STF031	09STF031	09STF031	Syngenta	Europe	France	NA	Louan - Villegruis	48.6163102	3.4870317	2009	9225035	2767510500
SRR21156522	Neptunus	33.94	30,53	09STF029	09STF029	09STF029	Syngenta	Europe	France	NA	Perreuse	47.859011	3.151005	2009	7032127	2109638100
SRR21156523	Neptunus	34.23	31,07	09STF028	09STF028	09STF028	Syngenta	Europe	France	NA	Amilly	48.44368	1.396017	2009	5308483	1592544900
SRR21156524	Neptunus	23.95	20,61	05STD031_1	05STD031	05STD031.1	Syngenta	Europe	Germany	NA	Riepen/Bad Nemmdorf	52.3453845	9.3346529	2005	14500309	4350092700
SRR21156525	Neptunus	44.33	39,84	09STF027	09STF027	09STF027	Syngenta	Europe	France	NA	Amilly	48.44368	1.396017	2009	8827996	2648398800
SRR21156526	Neptunus	37.32	34,03	09STF025	09STF025	09STF025	Syngenta	Europe	France	NA	Bouville	48.258757	1.379673	2009	8814330	2644299000
SRR21156527	Neptunus	28.69	26,01	09STF024	09STF024	09STF024	Syngenta	Europe	France	NA	Eton	49.274623	5.679307	2009	21299050	6389715000
SRR21156528	Neptunus	30.70	27,69	09STF019	09STF019	09STF019	Syngenta	Europe	France	NA	Oinville Saint Liphard	48.236015	1.918543	2009	5786842	1736052600
SRR21156529	Neptunus	30.23	27,65	09STF015	09STF015	09STF015	Syngenta	Europe	France	NA	Oinville Saint Liphard	48.236015	1.918543	2009	3808903	1142670900
SRR21156530	Neptunus	24.31	21,56	09STD007	09STD007	09STD007	Syngenta	Europe	Germany	NA	Barsinghausen	52.3437535	9.4806112	2009	11869451	3560835300
SRR21156531	Neptunus	30.57	27,82	09STD004	09STD004	09STD004	Syngenta	Europe	Germany	NA	Bad Nenndorf	52.3378757	9.3743625	2009	11822028	3546608400
SRR21156532	Neptunus	44.47	40,51	09STD003	09STD003	09STD003	Syngenta	Europe	Germany	NA	Bad Nenndorf	52.3378757	9.3743625	2009	12332097	3699629100
SRR21156533	Neptunus	25.95	22,3	08STGB007	08STGB007	08STGB007	Syngenta	Europe	UK	NA	Cirencester	51.718495	-1.968243	2008	12118197	3635459100
SRR21156534	Neptunus	27.89	23,91	08STGB006	08STGB006	08STGB006	Syngenta	Europe	UK	NA	Wymondham	52.5557385	1.0404509	2008	15628037	4688411100
SRR21156535	Neptunus	41.55	35,81	08STGB004	08STGB004	08STGB004	Syngenta	Europe	UK	NA	Winchester	51.059771	-1.310142	2008	11250788	3375236400
SRR21156536	Neptunus	28.89	25	05STCH008_1	05STCH008	05STCH008.1	Syngenta	Europe	Switzerland	NA	Dielsdorf	47.4764856	8.4577034	2005	16942881	5082864300
SRR21156537	Neptunus	42.40	34,89	08STGB003	08STGB003	08STGB003	Syngenta	Europe	UK	NA	Lincs	52.945189	-0.160125	2008	14409776	4322932800
SRR21156538	Neptunus	28.43	24,16	08STGB001	08STGB001	08STGB001	Syngenta	Europe	UK	NA	Winchester	51.059771	-1.310142	2008	11612956	3483886800
SRR21156539	Neptunus	28.70	24,88	08STF196	08STF196	08STF196	Syngenta	Europe	France	NA	Servins	50.413006	2.636739	2008	13533238	4059971400
SRR21156540	Neptunus	28.77	25,01	08STF194	08STF194	08STF194	Syngenta	Europe	France	NA	Hautmont	50.246997	3.91708	2008	10188239	3056471700
SRR21156541	Neptunus	22.01	19,15	08STF187	08STF187	08STF187	Syngenta	Europe	France	NA	NA	48.7148942	6.5375184	2008	13187213	3956163900
SRR21156542	Neptunus	27.02	23,41	08STF185	08STF185	08STF185	Syngenta	Europe	France	NA	Lucay le Male	47.1265349	1.437734	2008	10980420	3294126000
SRR21156543	Neptunus	29.41	25,51	08STF183	08STF183	08STF183	Syngenta	Europe	France	NA	Lucay le Male	47.1265349	1.437734	2008	10811102	3243330600
SRR21156544	Neptunus	20.95	18,07	08STF175	08STF175	08STF175	Syngenta	Europe	France	NA	NA	50.1386594	1.787343	2008	11269716	3380914800
SRR21156545	Neptunus	27.92	24,42	08STF155	08STF155	08STF155	Syngenta	Europe	France	NA	Etroussat	46.2163744	3.219727	2008	12581654	3774496200
SRR21156546	Neptunus	35.70	31	08STF153	08STF153	08STF153	Syngenta	Europe	France	NA	Brion	46.356145	0.458328	2008	12347008	3704102400
SRR21156547	Neptunus	32.82	28,29	05STCH004_1	05STCH004	05STCH004.1	Syngenta	Europe	Switzerland	NA	Wengi	47.0834179	7.3998035	2005	14743755	4423126500
SRR21156548	Neptunus	36.81	32,14	08STF147	08STF147	08STF147	Syngenta	Europe	France	NA	Asnieres-la-Giraud	45.891254	-0.5220939	2008	11272790	3381837000
SRR21156549	Neptunus	25.70	22,07	08STF136	08STF136	08STF136	Syngenta	Europe	France	NA	Caudan	47.8040149	-3.3444365	2008	16762286	5028685800
SRR21156550	Neptunus	24.19	20,85	08STF131	08STF131	08STF131	Syngenta	Europe	France	NA	Le Subdray	47.010805	2.294142	2008	14921571	4476471300
SRR21156551	Neptunus	21.54	18,52	08STF128	08STF128	08STF128	Syngenta	Europe	France	NA	Saint-Pourcain-sur-Besbre	46.4736633	3.5916369	2008	11237583	3371274900
SRR21156552	Neptunus	28.34	24,24	08STF116	08STF116	08STF116	Syngenta	Europe	France	NA	Dadonville	48.157397	2.271727	2008	14474908	4342472400
SRR21156553	Neptunus	25.08	21,3	08STF109	08STF109	08STF109	Syngenta	Europe	France	NA	Pigny	47.1702037	2.4472794	2008	11768640	3530592000
SRR21156554	Neptunus	25.46	21,82	08STF108	08STF108	08STF108	Syngenta	Europe	France	NA	Ennordres	47.430376	2.3841	2008	13020878	3906263400
SRR21156555	Neptunus	27.24	23,45	08STF106	08STF106	08STF106	Syngenta	Europe	France	NA	Dadonville	48.157397	2.271727	2008	11994857	3598457100
SRR21156556	Neptunus	19.42	16,48	08STF105	08STF105	08STF105	Syngenta	Europe	France	NA	Dadonville	48.157397	2.271727	2008	13153447	3946034100
SRR21156557	Neptunus	30.99	26,89	08STF102	08STF102	08STF102	Syngenta	Europe	France	NA	Ennordres	47.430376	2.3841	2008	12871026	3861307800
SRR21156558	Neptunus	34.04	29,36	05STCH003_1	05STCH003	05STCH003.1	Syngenta	Europe	Switzerland	NA	Wengi	47.0834179	7.3998035	2005	15284573	4585371900
SRR21156559	Neptunus	26.90	23,51	08STF098	08STF098	08STF098	Syngenta	Europe	France	NA	Pont sur Yonne	48.2878029	3.2039909	2008	14601437	4380431100
SRR21156560	Neptunus	32.12	27,71	08STF094	08STF094	08STF094	Syngenta	Europe	France	NA	Vineuil	46.901739	1.635679	2008	13268494	3980548200
SRR21156561	Neptunus	27.97	24,34	08STF089	08STF089	08STF089	Syngenta	Europe	France	NA	Chuffilly	49.4473864	4.6071176	2008	11476847	3443054100
SRR21156562	Neptunus	39.18	33,41	08STF083	08STF083	08STF083	Syngenta	Europe	France	NA	Neuille le Lierre	47.512638	0.910234	2008	13904425	4171327500
SRR21156563	Neptunus	22.30	19,34	08STF082	08STF082	08STF082	Syngenta	Europe	France	NA	Reugny	47.481288	0.883656	2008	11376869	3413060700
SRR21156564	Neptunus	28.70	23,62	08STF079	08STF079	08STF079	Syngenta	Europe	France	NA	Benouville	49.2483089	-0.2877149	2008	13291176	3987352800
SRR21156565	Neptunus	25.72	22,26	08STF078	08STF078	08STF078	Syngenta	Europe	France	NA	NA	46.227638	2.213749	2008	13338164	4001449200
SRR21156566	Neptunus	24.49	21,14	08STF077	08STF077	08STF077	Syngenta	Europe	France	NA	NA	46.227638	2.213749	2008	12977176	3893152800
SRR21156567	Neptunus	29.45	25,37	08STF076	08STF076	08STF076	Syngenta	Europe	France	NA	Ogy	49.10425	6.311206	2008	12584043	3775212900
SRR21156568	Neptunus	29.31	25,44	08STF070	08STF070	08STF070	Syngenta	Europe	France	NA	Grisolles	43.827086	1.29701	2008	14152237	4245671100
SRR21156569	Neptunus	35.03	30,66	05STCH002_1	05STCH002	05STCH002.1	Syngenta	Europe	Switzerland	NA	Wengi	47.0834179	7.3998035	2005	15079069	4523720700
SRR21156570	Neptunus	22.80	19,46	08STF063	08STF063	08STF063	Syngenta	Europe	France	NA	St Martin de St Maixent	46.3862732	-0.2109954	2008	13594318	4078295400
SRR21156571	Neptunus	33.44	28,76	08STF056	08STF056	08STF056	Syngenta	Europe	France	NA	St. Pierre le Vieux	46.38661	-0.749747	2008	12787889	3836366700
SRR21156572	Neptunus	27.04	23,28	08STF052	08STF052	08STF052	Syngenta	Europe	France	NA	Mont s/ Vauchey	47.237809	5.9853296	2008	12939100	3881730000
SRR21156573	Neptunus	25.97	22,13	08STF051	08STF051	08STF051	Syngenta	Europe	France	NA	Teille	47.461595	-1.279735	2008	13040413	3912123900
SRR21156574	Neptunus	25.71	22,41	08STF048	08STF048	08STF048	Syngenta	Europe	France	NA	Teille	47.461595	-1.279735	2008	14377482	4313244600
SRR21156575	Neptunus	31.72	27,75	08STF040	08STF040	08STF040	Syngenta	Europe	France	NA	NA	48.8999757	-0.1928431	2008	12805172	3841551600
SRR21156576	Neptunus	33.40	29,02	08STF036	08STF036	08STF036	Syngenta	Europe	France	NA	Brain-sur-l'Authion	47.445492	-0.411922	2008	12854590	3856377000
SRR21156577	Neptunus	31.36	26,64	08STF035	08STF035	08STF035	Syngenta	Europe	France	NA	Talmont-Saint-Hilaire	46.46754	-1.6192549	2008	12471324	3741397200
SRR21156578	Neptunus	25.72	22,39	08STF034	08STF034	08STF034	Syngenta	Europe	France	NA	Chatillon	47.912169	4.6433993	2008	13789456	4136836800
SRR21156579	Neptunus	29.10	25,31	08STF030	08STF030	08STF030	Syngenta	Europe	France	NA	Preceneige	48.35838	3.4102464	2008	12151626	3645487800
SRR21156580	Neptunus	29.58	25,36	05STCH001_1	05STCH001	05STCH001.1	Syngenta	Europe	Switzerland	NA	Wünnewil	46.8746919	7.2757147	2005	17130815	5139244500
SRR21156581	Neptunus	31.99	27,84	08STF029	08STF029	08STF029	Syngenta	Europe	France	NA	Tusson	45.93439	0.067776	2008	12122371	3636711300
SRR21156582	Neptunus	33.47	28,88	08STF006	08STF006	08STF006	Syngenta	Europe	France	NA	Beauvoir	48.6447379	2.862701	2008	12929464	3878839200
SRR21156583	Neptunus	21.12	18,32	08STD046	08STD046	08STD046	Syngenta	Europe	Germany	NA	Barsinghausen	52.3437535	9.4806112	2008	14000780	4200234000
SRR21156584	Neptunus	27.87	24,38	08STD045	08STD045	08STD045	Syngenta	Europe	Germany	NA	Barsinghausen	52.3437535	9.4806112	2008	12929393	3878817900
SRR21156585	Neptunus	31.15	26,28	08STD022	08STD022	08STD022	Syngenta	Europe	Germany	NA	Leezen	53.866667	10.252778	2008	13371519	4011455700
SRR21156586	Neptunus	21.33	18,57	08STD021	08STD021	08STD021	Syngenta	Europe	Germany	NA	Leezen	53.866667	10.252778	2008	14820507	4446152100
SRR21156587	Neptunus	18.25	15,37	08STD020	08STD020	08STD020	Syngenta	Europe	Germany	NA	Rohlstorf	53.9614911	10.3727602	2008	21698807	6509642100
SRR21156588	Neptunus	23.22	19,64	08STD019	08STD019	08STD019	Syngenta	Europe	Germany	NA	Leezen	53.866667	10.252778	2008	17191266	5157379800
SRR21156589	Neptunus	32.70	27,88	08STD018	08STD018	08STD018	Syngenta	Europe	Germany	NA	Heiderfeld	53.8670757	10.2229918	2008	19008277	5702483100
SRR21156590	Neptunus	22.18	19,2	08STD016	08STD016	08STD016	Syngenta	Europe	Germany	NA	Rohlstorf	53.9614911	10.3727602	2008	16510687	4953206100
SRR21156591	Neptunus	26.83	23,27	05STB028_1	05STB028	05STB028.1	Syngenta	Europe	Belgium	NA	Zevekote	51.1375112	2.9200416	2005	17334205	5200261500
SRR21156592	Neptunus	34.82	30,02	05STB001_1	05STB001	05STB001.1	Syngenta	Europe	Belgium	NA	Westende	51.1595222	2.7691305	2005	15789513	4736853900
SRR21156593	Neptunus	28.56	23,87	05STIR001	05STIR001_Bulk	05STIR001.Bulk	Syngenta	Europe	Ireland	NA	NA	52.6541454	-7.2447879	2005	16354900	4906470000
SRR21156033	Rosetta	0.00	-1	Yemen_1992_YEQ4	D113	YEQ4	ETHZ_2020	Middle East	Yemen	NA	Q. sharaa	15.3579	44.214	1992	4207581	1262274300
SRR21156034	Rosetta	0.00	-1	Yemen_1992_YEQ2	D112	YEQ2	ETHZ_2020	Middle East	Yemen	NA	Q. sharaa	15.3579	44.214	1992	4496332	1348899600
SRR21156059	Rosetta	0.00	-1	Syria_1992_SYT3	D139	SYT3	ETHZ_2020	Middle East	Syria	NA	Tel Hadya	36.01	36.94	1992	4980311	1494093300
SRR21156060	Rosetta	0.00	-1	Syria_1992_SYT2	D138	SYT2	ETHZ_2020	Middle East	Syria	NA	Tel Hadya	36.01	36.94	1992	4402000	1320600000
SRR21156062	Rosetta	0.00	-1	Syria_1992_SYK4	D42	SYK4	ETHZ_2020	Middle East	Syria	NA	Kazmiyeh	33.5168	36.3159	1992	4361477	1308443100
SRR21156063	Rosetta	0.00	-1	Syria_1992_SYK3	D107	SYK 3	ETHZ_2020	Middle East	Syria	NA	Kazmiyeh	33.5168	36.3159	1992	4230327	1269098100
SRR21156064	Rosetta	0.00	-1	Syria_1992_SYK2	D41	SYK 2	ETHZ_2020	Middle East	Syria	NA	Kazmiyeh	33.5168	36.3159	1992	4192031	1257609300
SRR21156079	Rosetta	0.03	-1	ST92YE_4	Yeq_4	YEQ92_4	Unine_third_batch_2018	Middle East	Yemen	NA	NA	15.3579	44.214	NA	3346209	669241800
SRR21156080	Rosetta	0.08	-1	ST92YE_1	Yeq1	NA	Unine_third_batch_2018	Middle East	Yemen	NA	NA	15.3579	44.214	NA	1336583	267316600
SRR21156085	Rosetta	0.03	-1	ST92TK_2an	TKA 2(a)N	NA	Unine_third_batch_2018	Middle East	Turkey	NA	Adana	36.99	35.33	1992	1876234	375246800
SRR21156089	Rosetta	0.01	-1	ST17ISR_Biog_ISR35	ISR35	NA	Unine_third_batch_2018	Middle East	Israel	NA	Galil	32.0827	34.7876	2017	2169708	433941600
SRR21156194	Rosetta	0.00	-1	Israel_1992_ISYD3a_1	D130	ISYD3a.1	ETHZ_2020	Middle East	Israel	NA	Sa'ad	31.47	34.54	1992	4592022	1377606600
SRR21156195	Rosetta	0.00	-1	Israel_1992_ISYB1b	D7	ISYB1b	ETHZ_2020	Middle East	Israel	NA	Sa'ad	31.47	34.54	1992	4420371	1326111300
SRR21156196	Rosetta	0.00	-1	Iran_2001_STIR01B83b	D98	STIR01B83b	ETHZ_2020	Middle East	Iran	NA	Mehran	33.117	46.17	2001	3727739	1118321700
SRR21156197	Rosetta	0.00	-1	Iran_2001_STIR01B78a	D96	STIR01B78a	ETHZ_2020	Middle East	Iran	NA	Mehran	33.117	46.17	2001	4689395	1406818500
SRR21156198	Rosetta	0.00	-1	Iran_2001_STIR01B76a	D95	STIR01B76a	ETHZ_2020	Middle East	Iran	NA	Mehran	33.117	46.17	2001	4301916	1290574800
SRR21156199	Rosetta	0.00	-1	Iran_2001_STIR01B74b	D94	STIR01B74b	ETHZ_2020	Middle East	Iran	NA	Mehran	33.117	46.17	2001	4499177	1349753100
SRR21156200	Rosetta	0.00	-1	Iran_2001_STIR01B74a	D93	STIR01B74a	ETHZ_2020	Middle East	Iran	NA	Mehran	33.117	46.17	2001	4079764	1223929200
SRR21156202	Rosetta	0.00	-1	Iran_2001_STIR01A97a	D99	STIR01A97a	ETHZ_2020	Middle East	Iran	NA	Dezfool	32.38	48.42	2001	4159362	1247808600
SRR21156203	Rosetta	0.00	-1	Iran_2001_STIR01A78b	D97	STIR01A78b	ETHZ_2020	Middle East	Iran	NA	Dezfool	32.38	48.42	2001	4949823	1484946900
SRR21156204	Rosetta	0.00	-1	Iran_2001_STIR01A48b	IR01_48b	P_IR01_48B	ETHZ_2020	Middle East	Iran	NA	NA	35.7273	51.3852	2001	5361544	1608463200
SRR21156205	Rosetta	0.00	-1	Iran_2001_STIR01A44a	D20	STIR01A44a	ETHZ_2020	Middle East	Iran	NA	Dezfool	32.38	48.42	2001	3986251	1195875300
SRR21156206	Rosetta	0.00	-1	Iran_2001_STIR01A37a	D91	STIR01A37a	ETHZ_2020	Middle East	Iran	NA	Dezfool	32.38	48.42	2001	4392477	1317743100
SRR21156207	Rosetta	0.00	-1	Iran_2001_STIR01A32a	D90	STIR01A32a	ETHZ_2020	Middle East	Iran	NA	Dezfool	32.38	48.42	2001	4309516	1292854800
SRR21156208	Rosetta	0.00	-1	Iran_2001_STIR01A28a	D149	STIR01A28a	ETHZ_2020	Middle East	Iran	NA	Dezfool	32.38	48.42	2001	4091704	1227511200
SRR21156209	Rosetta	0.00	-1	Iran_2001_STIR01A18b	D89	STIR01A18b	ETHZ_2020	Middle East	Iran	NA	Dezfool	32.38	48.42	2001	4891647	1467494100
SRR21156210	Rosetta	0.00	-1	Iran_2001_STIR01A13a	D148	STIR01A13a	ETHZ_2020	Middle East	Iran	NA	Dezfool	32.38	48.42	2001	3680248	1104074400
SRR21156295	Rosetta	0.00	-1	Turkey_1992_TKV2b	D11	TKV2b	ETHZ_2020	Middle East	Turkey	NA	Viizseher (?)	39.93	32.82	1992	4705849	1411754700
SRR21156297	Rosetta	0.00	-1	Turkey_1992_TKV2a	D58	TKV2a	ETHZ_2020	Middle East	Turkey	NA	Viizseher (?)	39.93	32.82	1992	4331948	1299584400
SRR21156298	Rosetta	0.00	-1	Turkey_1992_TKV1	D57	TKV1	ETHZ_2020	Middle East	Turkey	NA	Viizseher (?)	39.93	32.82	1992	4581855	1374556500
SRR21156299	Rosetta	0.00	-1	Turkey_1992_TKA2c	D10	TKA2c	ETHZ_2020	Middle East	Turkey	NA	Adana	36.99	35.33	1992	4915903	1474770900
SRR21156300	Rosetta	0.00	-1	Turkey_1992_TKA2a	D141	TKA2a	ETHZ_2020	Middle East	Turkey	NA	Adana	36.99	35.33	1992	4192852	1257855600
SRR21156301	Rosetta	0.00	-1	Turkey_1992_TKA1b	D140	TKA1b	ETHZ_2020	Middle East	Turkey	NA	Adana	36.99	35.33	1992	3880357	1164107100
SRR21156302	Rosetta	0.00	-1	Turkey_1992_TKA1a	D56	TKA1a	ETHZ_2020	Middle East	Turkey	NA	Adana	36.99	35.33	1992	4255404	1276621200
SRR21156359	Rosetta	0.00	-1	Israel_1993_ISXBetH3a_4	D102	ISXBetH3a.4	ETHZ_2020	Middle East	Israel	NA	Kfar Azza (5 km from Sa'ad)	31.48	34.53	1993	4684001	1405200300
SRR21156360	Rosetta	0.00	-1	Israel_1993_ISXBetD4a_1	D133	ISXBetD4a.1	ETHZ_2020	Middle East	Israel	NA	Kfar Azza (5 km from Sa'ad)	31.48	34.53	1993	4920247	1476074100
SRR21156361	Rosetta	0.00	-1	Israel_1993_ISXBetC2a_1	D132	ISXBetC2a.1	ETHZ_2020	Middle East	Israel	NA	Kfar Azza (5 km from Sa'ad)	31.48	34.53	1993	4565844	1369753200
SRR21156362	Rosetta	0.00	-1	Israel_1992_ISZH2a	D9	ISZH2a	ETHZ_2020	Middle East	Israel	NA	Nahal Oz (11 km from Sa'ad)	31.47	34.478	1992	4133365	1240009500
SRR21156363	Rosetta	0.01	-1	Israel_1992_ISZF2a_1	D131	ISZF2a.1	ETHZ_2020	Middle East	Israel	NA	Nahal Oz (11 km from Sa'ad)	31.47	34.478	1992	3758655	1127596500
SRR21156364	Rosetta	0.00	-1	Israel_1992_ISZE1b_2	D101	ISZE1b.2	ETHZ_2020	Middle East	Israel	NA	Nahal Oz (11 km from Sa'ad)	31.47	34.478	1992	3576382	1072914600
SRR21156365	Rosetta	0.00	-1	Israel_1992_ISZC2a_2	D100	ISZC2a.2	ETHZ_2020	Middle East	Israel	NA	Nahal Oz (11 km from Sa'ad)	31.47	34.478	1992	4002521	1200756300
SRR21156366	Rosetta	0.00	-1	Israel_1992_ISZC1a	D152	ISZC1a	ETHZ_2020	Middle East	Israel	NA	Nahal Oz (11 km from Sa'ad)	31.47	34.478	1992	3937364	1181209200
SRR21156368	Rosetta	0.00	-1	Israel_1992_ISZB3a_1	D8	ISZB3a.1	ETHZ_2020	Middle East	Israel	NA	Nahal Oz (11 km from Sa'ad)	31.47	34.478	1992	5282764	1584829200
SRR21156369	Rosetta	0.00	-1	Israel_1992_ISZA1c	D151	ISZA1c	ETHZ_2020	Middle East	Israel	NA	Nahal Oz (11 km from Sa'ad)	31.47	34.478	1992	3302450	990735000
SRR21156370	Rosetta	0.00	-1	Israel_1992_ISYH1a	D150	ISYH1a	ETHZ_2020	Middle East	Israel	NA	Sa'ad (most likely)	31.47	34.54	1992	3431476	1029442800
SRR21156033	Styx	0.43	-1	Yemen_1992_YEQ4	D113	YEQ4	ETHZ_2020	Middle East	Yemen	NA	Q. sharaa	15.3579	44.214	1992	4207581	1262274300
SRR21156034	Styx	0.62	-1	Yemen_1992_YEQ2	D112	YEQ2	ETHZ_2020	Middle East	Yemen	NA	Q. sharaa	15.3579	44.214	1992	4496332	1348899600
SRR21156059	Styx	0.00	-1	Syria_1992_SYT3	D139	SYT3	ETHZ_2020	Middle East	Syria	NA	Tel Hadya	36.01	36.94	1992	4980311	1494093300
SRR21156060	Styx	0.00	-1	Syria_1992_SYT2	D138	SYT2	ETHZ_2020	Middle East	Syria	NA	Tel Hadya	36.01	36.94	1992	4402000	1320600000
SRR21156062	Styx	0.00	-1	Syria_1992_SYK4	D42	SYK4	ETHZ_2020	Middle East	Syria	NA	Kazmiyeh	33.5168	36.3159	1992	4361477	1308443100
SRR21156063	Styx	0.00	-1	Syria_1992_SYK3	D107	SYK 3	ETHZ_2020	Middle East	Syria	NA	Kazmiyeh	33.5168	36.3159	1992	4230327	1269098100
SRR21156064	Styx	0.01	-1	Syria_1992_SYK2	D41	SYK 2	ETHZ_2020	Middle East	Syria	NA	Kazmiyeh	33.5168	36.3159	1992	4192031	1257609300
SRR21156079	Styx	0.82	-1	ST92YE_4	Yeq_4	YEQ92_4	Unine_third_batch_2018	Middle East	Yemen	NA	NA	15.3579	44.214	NA	3346209	669241800
SRR21156080	Styx	0.76	-1	ST92YE_1	Yeq1	NA	Unine_third_batch_2018	Middle East	Yemen	NA	NA	15.3579	44.214	NA	1336583	267316600
SRR21156085	Styx	0.01	-1	ST92TK_2an	TKA 2(a)N	NA	Unine_third_batch_2018	Middle East	Turkey	NA	Adana	36.99	35.33	1992	1876234	375246800
SRR21156089	Styx	0.03	-1	ST17ISR_Biog_ISR35	ISR35	NA	Unine_third_batch_2018	Middle East	Israel	NA	Galil	32.0827	34.7876	2017	2169708	433941600
SRR21156194	Styx	0.01	-1	Israel_1992_ISYD3a_1	D130	ISYD3a.1	ETHZ_2020	Middle East	Israel	NA	Sa'ad	31.47	34.54	1992	4592022	1377606600
SRR21156195	Styx	1.86	1,83	Israel_1992_ISYB1b	D7	ISYB1b	ETHZ_2020	Middle East	Israel	NA	Sa'ad	31.47	34.54	1992	4420371	1326111300
SRR21156196	Styx	0.00	-1	Iran_2001_STIR01B83b	D98	STIR01B83b	ETHZ_2020	Middle East	Iran	NA	Mehran	33.117	46.17	2001	3727739	1118321700
SRR21156197	Styx	0.00	-1	Iran_2001_STIR01B78a	D96	STIR01B78a	ETHZ_2020	Middle East	Iran	NA	Mehran	33.117	46.17	2001	4689395	1406818500
SRR21156198	Styx	0.00	-1	Iran_2001_STIR01B76a	D95	STIR01B76a	ETHZ_2020	Middle East	Iran	NA	Mehran	33.117	46.17	2001	4301916	1290574800
SRR21156199	Styx	0.00	-1	Iran_2001_STIR01B74b	D94	STIR01B74b	ETHZ_2020	Middle East	Iran	NA	Mehran	33.117	46.17	2001	4499177	1349753100
SRR21156200	Styx	0.00	-1	Iran_2001_STIR01B74a	D93	STIR01B74a	ETHZ_2020	Middle East	Iran	NA	Mehran	33.117	46.17	2001	4079764	1223929200
SRR21156202	Styx	0.00	-1	Iran_2001_STIR01A97a	D99	STIR01A97a	ETHZ_2020	Middle East	Iran	NA	Dezfool	32.38	48.42	2001	4159362	1247808600
SRR21156203	Styx	0.00	-1	Iran_2001_STIR01A78b	D97	STIR01A78b	ETHZ_2020	Middle East	Iran	NA	Dezfool	32.38	48.42	2001	4949823	1484946900
SRR21156204	Styx	0.00	-1	Iran_2001_STIR01A48b	IR01_48b	P_IR01_48B	ETHZ_2020	Middle East	Iran	NA	NA	35.7273	51.3852	2001	5361544	1608463200
SRR21156205	Styx	0.00	-1	Iran_2001_STIR01A44a	D20	STIR01A44a	ETHZ_2020	Middle East	Iran	NA	Dezfool	32.38	48.42	2001	3986251	1195875300
SRR21156206	Styx	0.00	-1	Iran_2001_STIR01A37a	D91	STIR01A37a	ETHZ_2020	Middle East	Iran	NA	Dezfool	32.38	48.42	2001	4392477	1317743100
SRR21156207	Styx	0.01	-1	Iran_2001_STIR01A32a	D90	STIR01A32a	ETHZ_2020	Middle East	Iran	NA	Dezfool	32.38	48.42	2001	4309516	1292854800
SRR21156208	Styx	0.00	-1	Iran_2001_STIR01A28a	D149	STIR01A28a	ETHZ_2020	Middle East	Iran	NA	Dezfool	32.38	48.42	2001	4091704	1227511200
SRR21156209	Styx	0.00	-1	Iran_2001_STIR01A18b	D89	STIR01A18b	ETHZ_2020	Middle East	Iran	NA	Dezfool	32.38	48.42	2001	4891647	1467494100
SRR21156210	Styx	0.01	-1	Iran_2001_STIR01A13a	D148	STIR01A13a	ETHZ_2020	Middle East	Iran	NA	Dezfool	32.38	48.42	2001	3680248	1104074400
SRR21156295	Styx	0.00	-1	Turkey_1992_TKV2b	D11	TKV2b	ETHZ_2020	Middle East	Turkey	NA	Viizseher (?)	39.93	32.82	1992	4705849	1411754700
SRR21156297	Styx	0.01	-1	Turkey_1992_TKV2a	D58	TKV2a	ETHZ_2020	Middle East	Turkey	NA	Viizseher (?)	39.93	32.82	1992	4331948	1299584400
SRR21156298	Styx	2.33	2,28	Turkey_1992_TKV1	D57	TKV1	ETHZ_2020	Middle East	Turkey	NA	Viizseher (?)	39.93	32.82	1992	4581855	1374556500
SRR21156299	Styx	0.00	-1	Turkey_1992_TKA2c	D10	TKA2c	ETHZ_2020	Middle East	Turkey	NA	Adana	36.99	35.33	1992	4915903	1474770900
SRR21156300	Styx	0.00	-1	Turkey_1992_TKA2a	D141	TKA2a	ETHZ_2020	Middle East	Turkey	NA	Adana	36.99	35.33	1992	4192852	1257855600
SRR21156301	Styx	0.00	-1	Turkey_1992_TKA1b	D140	TKA1b	ETHZ_2020	Middle East	Turkey	NA	Adana	36.99	35.33	1992	3880357	1164107100
SRR21156302	Styx	0.00	-1	Turkey_1992_TKA1a	D56	TKA1a	ETHZ_2020	Middle East	Turkey	NA	Adana	36.99	35.33	1992	4255404	1276621200
SRR21156359	Styx	0.00	-1	Israel_1993_ISXBetH3a_4	D102	ISXBetH3a.4	ETHZ_2020	Middle East	Israel	NA	Kfar Azza (5 km from Sa'ad)	31.48	34.53	1993	4684001	1405200300
SRR21156360	Styx	0.00	-1	Israel_1993_ISXBetD4a_1	D133	ISXBetD4a.1	ETHZ_2020	Middle East	Israel	NA	Kfar Azza (5 km from Sa'ad)	31.48	34.53	1993	4920247	1476074100
SRR21156361	Styx	0.02	-1	Israel_1993_ISXBetC2a_1	D132	ISXBetC2a.1	ETHZ_2020	Middle East	Israel	NA	Kfar Azza (5 km from Sa'ad)	31.48	34.53	1993	4565844	1369753200
SRR21156362	Styx	0.00	-1	Israel_1992_ISZH2a	D9	ISZH2a	ETHZ_2020	Middle East	Israel	NA	Nahal Oz (11 km from Sa'ad)	31.47	34.478	1992	4133365	1240009500
SRR21156363	Styx	0.01	-1	Israel_1992_ISZF2a_1	D131	ISZF2a.1	ETHZ_2020	Middle East	Israel	NA	Nahal Oz (11 km from Sa'ad)	31.47	34.478	1992	3758655	1127596500
SRR21156364	Styx	0.00	-1	Israel_1992_ISZE1b_2	D101	ISZE1b.2	ETHZ_2020	Middle East	Israel	NA	Nahal Oz (11 km from Sa'ad)	31.47	34.478	1992	3576382	1072914600
SRR21156365	Styx	0.49	-1	Israel_1992_ISZC2a_2	D100	ISZC2a.2	ETHZ_2020	Middle East	Israel	NA	Nahal Oz (11 km from Sa'ad)	31.47	34.478	1992	4002521	1200756300
SRR21156366	Styx	0.01	-1	Israel_1992_ISZC1a	D152	ISZC1a	ETHZ_2020	Middle East	Israel	NA	Nahal Oz (11 km from Sa'ad)	31.47	34.478	1992	3937364	1181209200
SRR21156368	Styx	0.02	-1	Israel_1992_ISZB3a_1	D8	ISZB3a.1	ETHZ_2020	Middle East	Israel	NA	Nahal Oz (11 km from Sa'ad)	31.47	34.478	1992	5282764	1584829200
SRR21156369	Styx	0.00	-1	Israel_1992_ISZA1c	D151	ISZA1c	ETHZ_2020	Middle East	Israel	NA	Nahal Oz (11 km from Sa'ad)	31.47	34.478	1992	3302450	990735000
SRR21156370	Styx	0.80	-1	Israel_1992_ISYH1a	D150	ISYH1a	ETHZ_2020	Middle East	Israel	NA	Sa'ad (most likely)	31.47	34.54	1992	3431476	1029442800
SRR21156033	Neptunus	25.55	24,25	Yemen_1992_YEQ4	D113	YEQ4	ETHZ_2020	Middle East	Yemen	NA	Q. sharaa	15.3579	44.214	1992	4207581	1262274300
SRR21156034	Neptunus	33.83	32,03	Yemen_1992_YEQ2	D112	YEQ2	ETHZ_2020	Middle East	Yemen	NA	Q. sharaa	15.3579	44.214	1992	4496332	1348899600
SRR21156059	Neptunus	30.63	28,69	Syria_1992_SYT3	D139	SYT3	ETHZ_2020	Middle East	Syria	NA	Tel Hadya	36.01	36.94	1992	4980311	1494093300
SRR21156060	Neptunus	27.98	26,33	Syria_1992_SYT2	D138	SYT2	ETHZ_2020	Middle East	Syria	NA	Tel Hadya	36.01	36.94	1992	4402000	1320600000
SRR21156062	Neptunus	35.65	33,78	Syria_1992_SYK4	D42	SYK4	ETHZ_2020	Middle East	Syria	NA	Kazmiyeh	33.5168	36.3159	1992	4361477	1308443100
SRR21156063	Neptunus	48.35	45,62	Syria_1992_SYK3	D107	SYK 3	ETHZ_2020	Middle East	Syria	NA	Kazmiyeh	33.5168	36.3159	1992	4230327	1269098100
SRR21156064	Neptunus	36.60	34,47	Syria_1992_SYK2	D41	SYK 2	ETHZ_2020	Middle East	Syria	NA	Kazmiyeh	33.5168	36.3159	1992	4192031	1257609300
SRR21156079	Neptunus	42.83	40,06	ST92YE_4	Yeq_4	YEQ92_4	Unine_third_batch_2018	Middle East	Yemen	NA	NA	15.3579	44.214	NA	3346209	669241800
SRR21156080	Neptunus	40.04	37,12	ST92YE_1	Yeq1	NA	Unine_third_batch_2018	Middle East	Yemen	NA	NA	15.3579	44.214	NA	1336583	267316600
SRR21156085	Neptunus	24.39	22,97	ST92TK_2an	TKA 2(a)N	NA	Unine_third_batch_2018	Middle East	Turkey	NA	Adana	36.99	35.33	1992	1876234	375246800
SRR21156089	Neptunus	26.98	25,17	ST17ISR_Biog_ISR35	ISR35	NA	Unine_third_batch_2018	Middle East	Israel	NA	Galil	32.0827	34.7876	2017	2169708	433941600
SRR21156194	Neptunus	18.80	17,63	Israel_1992_ISYD3a_1	D130	ISYD3a.1	ETHZ_2020	Middle East	Israel	NA	Sa'ad	31.47	34.54	1992	4592022	1377606600
SRR21156195	Neptunus	37.81	35,85	Israel_1992_ISYB1b	D7	ISYB1b	ETHZ_2020	Middle East	Israel	NA	Sa'ad	31.47	34.54	1992	4420371	1326111300
SRR21156196	Neptunus	25.60	24,15	Iran_2001_STIR01B83b	D98	STIR01B83b	ETHZ_2020	Middle East	Iran	NA	Mehran	33.117	46.17	2001	3727739	1118321700
SRR21156197	Neptunus	32.18	30,32	Iran_2001_STIR01B78a	D96	STIR01B78a	ETHZ_2020	Middle East	Iran	NA	Mehran	33.117	46.17	2001	4689395	1406818500
SRR21156198	Neptunus	22.10	20,8	Iran_2001_STIR01B76a	D95	STIR01B76a	ETHZ_2020	Middle East	Iran	NA	Mehran	33.117	46.17	2001	4301916	1290574800
SRR21156199	Neptunus	29.46	27,86	Iran_2001_STIR01B74b	D94	STIR01B74b	ETHZ_2020	Middle East	Iran	NA	Mehran	33.117	46.17	2001	4499177	1349753100
SRR21156200	Neptunus	29.53	27,88	Iran_2001_STIR01B74a	D93	STIR01B74a	ETHZ_2020	Middle East	Iran	NA	Mehran	33.117	46.17	2001	4079764	1223929200
SRR21156202	Neptunus	25.94	24,41	Iran_2001_STIR01A97a	D99	STIR01A97a	ETHZ_2020	Middle East	Iran	NA	Dezfool	32.38	48.42	2001	4159362	1247808600
SRR21156203	Neptunus	9.99	9,24	Iran_2001_STIR01A78b	D97	STIR01A78b	ETHZ_2020	Middle East	Iran	NA	Dezfool	32.38	48.42	2001	4949823	1484946900
SRR21156204	Neptunus	23.37	21,99	Iran_2001_STIR01A48b	IR01_48b	P_IR01_48B	ETHZ_2020	Middle East	Iran	NA	NA	35.7273	51.3852	2001	5361544	1608463200
SRR21156205	Neptunus	24.96	23,52	Iran_2001_STIR01A44a	D20	STIR01A44a	ETHZ_2020	Middle East	Iran	NA	Dezfool	32.38	48.42	2001	3986251	1195875300
SRR21156206	Neptunus	28.30	26,64	Iran_2001_STIR01A37a	D91	STIR01A37a	ETHZ_2020	Middle East	Iran	NA	Dezfool	32.38	48.42	2001	4392477	1317743100
SRR21156207	Neptunus	32.87	31,14	Iran_2001_STIR01A32a	D90	STIR01A32a	ETHZ_2020	Middle East	Iran	NA	Dezfool	32.38	48.42	2001	4309516	1292854800
SRR21156208	Neptunus	19.31	18,23	Iran_2001_STIR01A28a	D149	STIR01A28a	ETHZ_2020	Middle East	Iran	NA	Dezfool	32.38	48.42	2001	4091704	1227511200
SRR21156209	Neptunus	15.53	14,62	Iran_2001_STIR01A18b	D89	STIR01A18b	ETHZ_2020	Middle East	Iran	NA	Dezfool	32.38	48.42	2001	4891647	1467494100
SRR21156210	Neptunus	22.72	21,31	Iran_2001_STIR01A13a	D148	STIR01A13a	ETHZ_2020	Middle East	Iran	NA	Dezfool	32.38	48.42	2001	3680248	1104074400
SRR21156295	Neptunus	42.00	39,96	Turkey_1992_TKV2b	D11	TKV2b	ETHZ_2020	Middle East	Turkey	NA	Viizseher (?)	39.93	32.82	1992	4705849	1411754700
SRR21156297	Neptunus	19.58	18,55	Turkey_1992_TKV2a	D58	TKV2a	ETHZ_2020	Middle East	Turkey	NA	Viizseher (?)	39.93	32.82	1992	4331948	1299584400
SRR21156298	Neptunus	30.52	28,74	Turkey_1992_TKV1	D57	TKV1	ETHZ_2020	Middle East	Turkey	NA	Viizseher (?)	39.93	32.82	1992	4581855	1374556500
SRR21156299	Neptunus	56.26	53,48	Turkey_1992_TKA2c	D10	TKA2c	ETHZ_2020	Middle East	Turkey	NA	Adana	36.99	35.33	1992	4915903	1474770900
SRR21156300	Neptunus	25.28	24,1	Turkey_1992_TKA2a	D141	TKA2a	ETHZ_2020	Middle East	Turkey	NA	Adana	36.99	35.33	1992	4192852	1257855600
SRR21156301	Neptunus	24.89	23,41	Turkey_1992_TKA1b	D140	TKA1b	ETHZ_2020	Middle East	Turkey	NA	Adana	36.99	35.33	1992	3880357	1164107100
SRR21156302	Neptunus	26.41	24,91	Turkey_1992_TKA1a	D56	TKA1a	ETHZ_2020	Middle East	Turkey	NA	Adana	36.99	35.33	1992	4255404	1276621200
SRR21156359	Neptunus	23.28	21,99	Israel_1993_ISXBetH3a_4	D102	ISXBetH3a.4	ETHZ_2020	Middle East	Israel	NA	Kfar Azza (5 km from Sa'ad)	31.48	34.53	1993	4684001	1405200300
SRR21156360	Neptunus	33.25	31,15	Israel_1993_ISXBetD4a_1	D133	ISXBetD4a.1	ETHZ_2020	Middle East	Israel	NA	Kfar Azza (5 km from Sa'ad)	31.48	34.53	1993	4920247	1476074100
SRR21156361	Neptunus	31.44	29,71	Israel_1993_ISXBetC2a_1	D132	ISXBetC2a.1	ETHZ_2020	Middle East	Israel	NA	Kfar Azza (5 km from Sa'ad)	31.48	34.53	1993	4565844	1369753200
SRR21156362	Neptunus	36.35	34,64	Israel_1992_ISZH2a	D9	ISZH2a	ETHZ_2020	Middle East	Israel	NA	Nahal Oz (11 km from Sa'ad)	31.47	34.478	1992	4133365	1240009500
SRR21156363	Neptunus	32.64	30,92	Israel_1992_ISZF2a_1	D131	ISZF2a.1	ETHZ_2020	Middle East	Israel	NA	Nahal Oz (11 km from Sa'ad)	31.47	34.478	1992	3758655	1127596500
SRR21156364	Neptunus	15.05	14,14	Israel_1992_ISZE1b_2	D101	ISZE1b.2	ETHZ_2020	Middle East	Israel	NA	Nahal Oz (11 km from Sa'ad)	31.47	34.478	1992	3576382	1072914600
SRR21156365	Neptunus	27.77	26,03	Israel_1992_ISZC2a_2	D100	ISZC2a.2	ETHZ_2020	Middle East	Israel	NA	Nahal Oz (11 km from Sa'ad)	31.47	34.478	1992	4002521	1200756300
SRR21156366	Neptunus	27.25	25,9	Israel_1992_ISZC1a	D152	ISZC1a	ETHZ_2020	Middle East	Israel	NA	Nahal Oz (11 km from Sa'ad)	31.47	34.478	1992	3937364	1181209200
SRR21156368	Neptunus	30.67	29,12	Israel_1992_ISZB3a_1	D8	ISZB3a.1	ETHZ_2020	Middle East	Israel	NA	Nahal Oz (11 km from Sa'ad)	31.47	34.478	1992	5282764	1584829200
SRR21156369	Neptunus	27.37	26,03	Israel_1992_ISZA1c	D151	ISZA1c	ETHZ_2020	Middle East	Israel	NA	Nahal Oz (11 km from Sa'ad)	31.47	34.478	1992	3302450	990735000
SRR21156370	Neptunus	29.43	27,97	Israel_1992_ISYH1a	D150	ISYH1a	ETHZ_2020	Middle East	Israel	NA	Sa'ad (most likely)	31.47	34.54	1992	3431476	1029442800
SRR21156048	Rosetta	0.00	-1	Texas_1995_ST94TX_PG3a_1	D22	ST94TX-PG3a.1	ETHZ_2020	North America	USA_Texas	Texas	Prosper Farm and McKinney field near Dallas	33.23	-96.67	1995	3649946	1094983800
SRR21156051	Rosetta	0.00	-1	Texas_1994_ST94TX_PD4a_1	D47	ST94TX-PD4a.1	ETHZ_2020	North America	USA_Texas	Texas	Prosper Farm and McKinney field near Dallas	33.23	-96.67	1994	4419281	1325784300
SRR21156052	Rosetta	0.00	-1	Texas_1994_ST94TX_PD1a_1	D46	ST94TX-PD1a.1	ETHZ_2020	North America	USA_Texas	Texas	Prosper Farm and McKinney field near Dallas	33.23	-96.67	1994	4136356	1240906800
SRR21156053	Rosetta	0.00	-1	Texas_1994_ST94TX_PC3a_1	D45	ST94TX-PC3a.1	ETHZ_2020	North America	USA_Texas	Texas	Prosper Farm and McKinney field near Dallas	33.23	-96.67	1994	4518910	1355673000
SRR21156054	Rosetta	0.01	-1	Texas_1994_ST94TX_PC2a_1	D156	ST94TX-PC2a.1	ETHZ_2020	North America	USA_Texas	Texas	Prosper Farm and McKinney field near Dallas	33.23	-96.67	1994	4163617	1249085100
SRR21156055	Rosetta	0.00	-1	Texas_1994_ST94TX_PB4a_1	D44	ST94TX-PB4a.1	ETHZ_2020	North America	USA_Texas	Texas	Prosper Farm and McKinney field near Dallas	33.23	-96.67	1994	4922895	1476868500
SRR21156056	Rosetta	0.00	-1	Texas_1994_ST94TX_PB3a_1	D21	ST94TX-PB3a.1	ETHZ_2020	North America	USA_Texas	Texas	Prosper Farm and McKinney field near Dallas	33.23	-96.67	1994	3852991	1155897300
SRR21156057	Rosetta	0.00	-1	Texas_1994_ST94TX_PB2a_1	D43	ST94TX-PB2a.1	ETHZ_2020	North America	USA_Texas	Texas	Prosper Farm and McKinney field near Dallas	33.23	-96.67	1994	4303890	1291167000
SRR21156058	Rosetta	0.00	-1	Texas_1994_ST94TX_PA2a_1	D106	ST94TX-PA2a.1	ETHZ_2020	North America	USA_Texas	Texas	Prosper Farm and McKinney field near Dallas	33.23	-96.67	1994	3879534	1163860200
SRR21156073	Rosetta	0.04	-1	ST94CNR_C3b1	CNR C3b1	NA	Unine_third_batch_2018	North America	Canada	NA	NA	45.4278	-75.7008	1994	3182916	636583200
SRR21156077	Rosetta	0.02	-1	ST93IND_28a1	I28 a.1	NA	Unine_third_batch_2018	North America	USA_Indiana	Indiana	NA	39.7698	-86.1576	NA	3948015	789603000
SRR21156078	Rosetta	0.04	-1	ST93IND_11a2	I_IIa.2	I93_11a_2	Unine_third_batch_2018	North America	USA_Indiana	Indiana	NA	39.7698	-86.1576	NA	2413744	482748800
SRR21156086	Rosetta	0.02	-1	ST89CA_32CD21A	ST32CD21A	NA	Unine_third_batch_2018	North America	USA_California	California	Davis	38.54	-121.73	NA	2047886	409577200
SRR21156087	Rosetta	0.02	-1	ST89CA_24CC32B	ST24CC32B	NA	Unine_third_batch_2018	North America	USA_California	California	Davis	38.54	-121.73	NA	4394635	878927000
SRR21156088	Rosetta	0.00	-1	ST89CA_14CC22A	ST14 CC22A	NA	Unine_third_batch_2018	North America	USA_California	California	Davis	38.54	-121.73	NA	3184053	636810600
SRR21156211	Rosetta	0.00	-1	Indiana_1993_I9a_1	D147	I9a.1	ETHZ_2020	North America	USA_Indiana	Indiana	near Purdue University	40.42	-86.92	1993	4187766	1256329800
SRR21156213	Rosetta	0.00	-1	Indiana_1993_I33a_1	D6	I33a.1	ETHZ_2020	North America	USA_Indiana	Indiana	near Purdue University	40.42	-86.92	1993	4100462	1230138600
SRR21156214	Rosetta	0.00	-1	Indiana_1993_I31a_1	D88	I31a.1	ETHZ_2020	North America	USA_Indiana	Indiana	near Purdue University	40.42	-86.92	1993	4169839	1250951700
SRR21156215	Rosetta	0.00	-1	Indiana_1993_I25a_1	D5	I25a.1	ETHZ_2020	North America	USA_Indiana	Indiana	near Purdue University	40.42	-86.92	1993	4629175	1388752500
SRR21156216	Rosetta	0.00	-1	Indiana_1993_I24a_1	D4	I24a.1	ETHZ_2020	North America	USA_Indiana	Indiana	near Purdue University	40.42	-86.92	1993	4692816	1407844800
SRR21156217	Rosetta	0.00	-1	Indiana_1993_I22a_1	D87	I22a.1	ETHZ_2020	North America	USA_Indiana	Indiana	near Purdue University	40.42	-86.92	1993	4602288	1380686400
SRR21156218	Rosetta	0.00	-1	Indiana_1993_I1a_1	D18	I1a.1	ETHZ_2020	North America	USA_Indiana	Indiana	near Purdue University	40.42	-86.92	1993	3326617	997985100
SRR21156219	Rosetta	0.00	-1	Indiana_1993_I15a_1	D86	I15a.1	ETHZ_2020	North America	USA_Indiana	Indiana	near Purdue University	40.42	-86.92	1993	4735849	1420754700
SRR21156344	Rosetta	0.00	-1	Missouri_1994_ST94MO8a_1	D36	ST94MO8a.1	ETHZ_2020	North America	USA_Missouri	Missouri	Bradford Farm, Univ. Missouri	38.89	-92.21	1994	4499116	1349734800
SRR21156346	Rosetta	0.00	-1	Missouri_1994_ST94MO35a_1	D137	ST94MO35a.1	ETHZ_2020	North America	USA_Missouri	Missouri	Bradford Farm, Univ. Missouri	38.89	-92.21	1994	4548966	1364689800
SRR21156347	Rosetta	0.00	-1	Missouri_1994_ST94MO33a_1	D39	ST94MO33a.1	ETHZ_2020	North America	USA_Missouri	Missouri	Bradford Farm, Univ. Missouri	38.89	-92.21	1994	4373613	1312083900
SRR21156348	Rosetta	0.00	-1	Missouri_1994_ST94Mo31a_1	D154	ST94Mo31a.1	ETHZ_2020	North America	USA_Missouri	Missouri	Bradford Farm, Univ. Missouri	38.89	-92.21	1994	3857490	1157247000
SRR21156349	Rosetta	0.00	-1	Missouri_1994_ST94MO2a_1	D153	ST94MO2a.1	ETHZ_2020	North America	USA_Missouri	Missouri	Bradford Farm, Univ. Missouri	38.89	-92.21	1994	3597112	1079133600
SRR21156350	Rosetta	0.00	-1	Missouri_1994_ST94MO24a_1	D38	ST94MO24a.1	ETHZ_2020	North America	USA_Missouri	Missouri	Bradford Farm, Univ. Missouri	38.89	-92.21	1994	4049748	1214924400
SRR21156351	Rosetta	0.00	-1	Missouri_1994_ST94MO19a_1	D136	ST94MO19a.1	ETHZ_2020	North America	USA_Missouri	Missouri	Bradford Farm, Univ. Missouri	38.89	-92.21	1994	5198955	1559686500
SRR21156352	Rosetta	0.00	-1	Missouri_1994_ST94MO17a_1	D37	ST94MO17a.1	ETHZ_2020	North America	USA_Missouri	Missouri	Bradford Farm, Univ. Missouri	38.89	-92.21	1994	5692988	1707896400
SRR21156353	Rosetta	0.00	-1	Missouri_1994_ST94MO15a_1	D135	ST94MO15a.1	ETHZ_2020	North America	USA_Missouri	Missouri	Bradford Farm, Univ. Missouri	38.89	-92.21	1994	4041556	1212466800
SRR21156354	Rosetta	0.00	-1	Missouri_1994_ST94MO12a_1	D105	ST94MO12a.1	ETHZ_2020	North America	USA_Missouri	Missouri	Bradford Farm, Univ. Missouri	38.89	-92.21	1994	4797850	1439355000
SRR21156446	Rosetta	0.00	-1	Canada_1992_CNRH3a_1	D145	CNRH3a.1	ETHZ_2020	North America	Canada	Rosthern	NA	52.67	-106.34	1992	4169646	1250893800
SRR21156447	Rosetta	0.00	-1	Canada_1992_CNRG3a_1	D82	CNRG3a.1	ETHZ_2020	North America	Canada	Rosthern	NA	52.67	-106.34	1992	3757675	1127302500
SRR21156448	Rosetta	0.00	-1	Canada_1992_CNRE4b_1	D80	CNRE4b.1	ETHZ_2020	North America	Canada	Rosthern	NA	52.67	-106.34	1992	4265922	1279776600
SRR21156449	Rosetta	0.00	-1	Canada_1992_CNRE2a_2	D79	CNRE2a.2	ETHZ_2020	North America	Canada	Rosthern	NA	52.67	-106.34	1992	4293363	1288008900
SRR21156450	Rosetta	0.00	-1	Canada_1992_CNRD4a_2	D78	CNRD4a.2	ETHZ_2020	North America	Canada	Rosthern	NA	52.67	-106.34	1992	4093569	1228070700
SRR21156451	Rosetta	0.00	-1	Canada_1992_CNRB2b_4	D75	CNRB2b.4	ETHZ_2020	North America	Canada	Rosthern	NA	52.67	-106.34	1992	3876957	1163087100
SRR21156452	Rosetta	0.00	-1	Canada_1992_CNRA4b_1	D144	CNRA4b.1	ETHZ_2020	North America	Canada	Rosthern	NA	52.67	-106.34	1992	3938040	1181412000
SRR21156454	Rosetta	0.00	-1	Canada_1992_CNRA1a_1	D74	CNRA1a.1	ETHZ_2020	North America	Canada	Rosthern	NA	52.67	-106.34	1992	4361763	1308528900
SRR21156455	Rosetta	0.00	-1	California_1989_CH33C_ST97	D15	CH33C-ST97	ETHZ_2020	North America	USA_California	California	Davis	38.54	-121.73	1989	4017390	1205217000
SRR21156456	Rosetta	0.00	-1	California_1989_CF31C_ST52	D14	CF31C-ST52	ETHZ_2020	North America	USA_California	California	Davis	38.54	-121.73	1989	3732115	1119634500
SRR21156457	Rosetta	0.00	-1	California_1989_CF11A_ST44	D126	CF11A-ST44	ETHZ_2020	North America	USA_California	California	Davis	38.54	-121.73	1989	3508007	1052402100
SRR21156458	Rosetta	0.00	-1	California_1989_CE31B_ST42	D73	CE31B-ST42	ETHZ_2020	North America	USA_California	California	Davis	38.54	-121.73	1989	4476645	1342993500
SRR21156459	Rosetta	0.00	-1	California_1989_CC22C_ST16	D72	CC22C-ST16	ETHZ_2020	North America	USA_California	California	Davis	38.54	-121.73	1989	4450479	1335143700
SRR21156460	Rosetta	0.00	-1	California_1989_CB11A_ST1	D125	CB11A-ST1	ETHZ_2020	North America	USA_California	California	Davis	38.54	-121.73	1989	3550430	1065129000
SRR21156048	Styx	0.00	-1	Texas_1995_ST94TX_PG3a_1	D22	ST94TX-PG3a.1	ETHZ_2020	North America	USA_Texas	Texas	Prosper Farm and McKinney field near Dallas	33.23	-96.67	1995	3649946	1094983800
SRR21156051	Styx	0.29	-1	Texas_1994_ST94TX_PD4a_1	D47	ST94TX-PD4a.1	ETHZ_2020	North America	USA_Texas	Texas	Prosper Farm and McKinney field near Dallas	33.23	-96.67	1994	4419281	1325784300
SRR21156052	Styx	0.31	-1	Texas_1994_ST94TX_PD1a_1	D46	ST94TX-PD1a.1	ETHZ_2020	North America	USA_Texas	Texas	Prosper Farm and McKinney field near Dallas	33.23	-96.67	1994	4136356	1240906800
SRR21156053	Styx	0.00	-1	Texas_1994_ST94TX_PC3a_1	D45	ST94TX-PC3a.1	ETHZ_2020	North America	USA_Texas	Texas	Prosper Farm and McKinney field near Dallas	33.23	-96.67	1994	4518910	1355673000
SRR21156054	Styx	0.01	-1	Texas_1994_ST94TX_PC2a_1	D156	ST94TX-PC2a.1	ETHZ_2020	North America	USA_Texas	Texas	Prosper Farm and McKinney field near Dallas	33.23	-96.67	1994	4163617	1249085100
SRR21156055	Styx	0.00	-1	Texas_1994_ST94TX_PB4a_1	D44	ST94TX-PB4a.1	ETHZ_2020	North America	USA_Texas	Texas	Prosper Farm and McKinney field near Dallas	33.23	-96.67	1994	4922895	1476868500
SRR21156056	Styx	0.00	-1	Texas_1994_ST94TX_PB3a_1	D21	ST94TX-PB3a.1	ETHZ_2020	North America	USA_Texas	Texas	Prosper Farm and McKinney field near Dallas	33.23	-96.67	1994	3852991	1155897300
SRR21156057	Styx	0.00	-1	Texas_1994_ST94TX_PB2a_1	D43	ST94TX-PB2a.1	ETHZ_2020	North America	USA_Texas	Texas	Prosper Farm and McKinney field near Dallas	33.23	-96.67	1994	4303890	1291167000
SRR21156058	Styx	0.41	-1	Texas_1994_ST94TX_PA2a_1	D106	ST94TX-PA2a.1	ETHZ_2020	North America	USA_Texas	Texas	Prosper Farm and McKinney field near Dallas	33.23	-96.67	1994	3879534	1163860200
SRR21156073	Styx	28.48	28,3	ST94CNR_C3b1	CNR C3b1	NA	Unine_third_batch_2018	North America	Canada	NA	NA	45.4278	-75.7008	1994	3182916	636583200
SRR21156077	Styx	0.02	-1	ST93IND_28a1	I28 a.1	NA	Unine_third_batch_2018	North America	USA_Indiana	Indiana	NA	39.7698	-86.1576	NA	3948015	789603000
SRR21156078	Styx	0.01	-1	ST93IND_11a2	I_IIa.2	I93_11a_2	Unine_third_batch_2018	North America	USA_Indiana	Indiana	NA	39.7698	-86.1576	NA	2413744	482748800
SRR21156086	Styx	0.02	-1	ST89CA_32CD21A	ST32CD21A	NA	Unine_third_batch_2018	North America	USA_California	California	Davis	38.54	-121.73	NA	2047886	409577200
SRR21156087	Styx	0.02	-1	ST89CA_24CC32B	ST24CC32B	NA	Unine_third_batch_2018	North America	USA_California	California	Davis	38.54	-121.73	NA	4394635	878927000
SRR21156088	Styx	0.03	-1	ST89CA_14CC22A	ST14 CC22A	NA	Unine_third_batch_2018	North America	USA_California	California	Davis	38.54	-121.73	NA	3184053	636810600
SRR21156211	Styx	0.01	-1	Indiana_1993_I9a_1	D147	I9a.1	ETHZ_2020	North America	USA_Indiana	Indiana	near Purdue University	40.42	-86.92	1993	4187766	1256329800
SRR21156213	Styx	0.00	-1	Indiana_1993_I33a_1	D6	I33a.1	ETHZ_2020	North America	USA_Indiana	Indiana	near Purdue University	40.42	-86.92	1993	4100462	1230138600
SRR21156214	Styx	0.00	-1	Indiana_1993_I31a_1	D88	I31a.1	ETHZ_2020	North America	USA_Indiana	Indiana	near Purdue University	40.42	-86.92	1993	4169839	1250951700
SRR21156215	Styx	0.00	-1	Indiana_1993_I25a_1	D5	I25a.1	ETHZ_2020	North America	USA_Indiana	Indiana	near Purdue University	40.42	-86.92	1993	4629175	1388752500
SRR21156216	Styx	0.01	-1	Indiana_1993_I24a_1	D4	I24a.1	ETHZ_2020	North America	USA_Indiana	Indiana	near Purdue University	40.42	-86.92	1993	4692816	1407844800
SRR21156217	Styx	0.00	-1	Indiana_1993_I22a_1	D87	I22a.1	ETHZ_2020	North America	USA_Indiana	Indiana	near Purdue University	40.42	-86.92	1993	4602288	1380686400
SRR21156218	Styx	8.08	8,05	Indiana_1993_I1a_1	D18	I1a.1	ETHZ_2020	North America	USA_Indiana	Indiana	near Purdue University	40.42	-86.92	1993	3326617	997985100
SRR21156219	Styx	0.00	-1	Indiana_1993_I15a_1	D86	I15a.1	ETHZ_2020	North America	USA_Indiana	Indiana	near Purdue University	40.42	-86.92	1993	4735849	1420754700
SRR21156344	Styx	0.00	-1	Missouri_1994_ST94MO8a_1	D36	ST94MO8a.1	ETHZ_2020	North America	USA_Missouri	Missouri	Bradford Farm, Univ. Missouri	38.89	-92.21	1994	4499116	1349734800
SRR21156346	Styx	0.00	-1	Missouri_1994_ST94MO35a_1	D137	ST94MO35a.1	ETHZ_2020	North America	USA_Missouri	Missouri	Bradford Farm, Univ. Missouri	38.89	-92.21	1994	4548966	1364689800
SRR21156347	Styx	0.00	-1	Missouri_1994_ST94MO33a_1	D39	ST94MO33a.1	ETHZ_2020	North America	USA_Missouri	Missouri	Bradford Farm, Univ. Missouri	38.89	-92.21	1994	4373613	1312083900
SRR21156348	Styx	0.01	-1	Missouri_1994_ST94Mo31a_1	D154	ST94Mo31a.1	ETHZ_2020	North America	USA_Missouri	Missouri	Bradford Farm, Univ. Missouri	38.89	-92.21	1994	3857490	1157247000
SRR21156349	Styx	0.00	-1	Missouri_1994_ST94MO2a_1	D153	ST94MO2a.1	ETHZ_2020	North America	USA_Missouri	Missouri	Bradford Farm, Univ. Missouri	38.89	-92.21	1994	3597112	1079133600
SRR21156350	Styx	0.01	-1	Missouri_1994_ST94MO24a_1	D38	ST94MO24a.1	ETHZ_2020	North America	USA_Missouri	Missouri	Bradford Farm, Univ. Missouri	38.89	-92.21	1994	4049748	1214924400
SRR21156351	Styx	0.01	-1	Missouri_1994_ST94MO19a_1	D136	ST94MO19a.1	ETHZ_2020	North America	USA_Missouri	Missouri	Bradford Farm, Univ. Missouri	38.89	-92.21	1994	5198955	1559686500
SRR21156352	Styx	0.00	-1	Missouri_1994_ST94MO17a_1	D37	ST94MO17a.1	ETHZ_2020	North America	USA_Missouri	Missouri	Bradford Farm, Univ. Missouri	38.89	-92.21	1994	5692988	1707896400
SRR21156353	Styx	0.00	-1	Missouri_1994_ST94MO15a_1	D135	ST94MO15a.1	ETHZ_2020	North America	USA_Missouri	Missouri	Bradford Farm, Univ. Missouri	38.89	-92.21	1994	4041556	1212466800
SRR21156354	Styx	0.00	-1	Missouri_1994_ST94MO12a_1	D105	ST94MO12a.1	ETHZ_2020	North America	USA_Missouri	Missouri	Bradford Farm, Univ. Missouri	38.89	-92.21	1994	4797850	1439355000
SRR21156446	Styx	15.04	15	Canada_1992_CNRH3a_1	D145	CNRH3a.1	ETHZ_2020	North America	Canada	Rosthern	NA	52.67	-106.34	1992	4169646	1250893800
SRR21156447	Styx	12.67	12,62	Canada_1992_CNRG3a_1	D82	CNRG3a.1	ETHZ_2020	North America	Canada	Rosthern	NA	52.67	-106.34	1992	3757675	1127302500
SRR21156448	Styx	9.55	9,51	Canada_1992_CNRE4b_1	D80	CNRE4b.1	ETHZ_2020	North America	Canada	Rosthern	NA	52.67	-106.34	1992	4265922	1279776600
SRR21156449	Styx	17.96	17,9	Canada_1992_CNRE2a_2	D79	CNRE2a.2	ETHZ_2020	North America	Canada	Rosthern	NA	52.67	-106.34	1992	4293363	1288008900
SRR21156450	Styx	23.54	23,46	Canada_1992_CNRD4a_2	D78	CNRD4a.2	ETHZ_2020	North America	Canada	Rosthern	NA	52.67	-106.34	1992	4093569	1228070700
SRR21156451	Styx	18.25	18,19	Canada_1992_CNRB2b_4	D75	CNRB2b.4	ETHZ_2020	North America	Canada	Rosthern	NA	52.67	-106.34	1992	3876957	1163087100
SRR21156452	Styx	20.52	20,46	Canada_1992_CNRA4b_1	D144	CNRA4b.1	ETHZ_2020	North America	Canada	Rosthern	NA	52.67	-106.34	1992	3938040	1181412000
SRR21156454	Styx	21.27	21,2	Canada_1992_CNRA1a_1	D74	CNRA1a.1	ETHZ_2020	North America	Canada	Rosthern	NA	52.67	-106.34	1992	4361763	1308528900
SRR21156455	Styx	0.01	-1	California_1989_CH33C_ST97	D15	CH33C-ST97	ETHZ_2020	North America	USA_California	California	Davis	38.54	-121.73	1989	4017390	1205217000
SRR21156456	Styx	0.03	-1	California_1989_CF31C_ST52	D14	CF31C-ST52	ETHZ_2020	North America	USA_California	California	Davis	38.54	-121.73	1989	3732115	1119634500
SRR21156457	Styx	0.02	-1	California_1989_CF11A_ST44	D126	CF11A-ST44	ETHZ_2020	North America	USA_California	California	Davis	38.54	-121.73	1989	3508007	1052402100
SRR21156458	Styx	0.01	-1	California_1989_CE31B_ST42	D73	CE31B-ST42	ETHZ_2020	North America	USA_California	California	Davis	38.54	-121.73	1989	4476645	1342993500
SRR21156459	Styx	0.02	-1	California_1989_CC22C_ST16	D72	CC22C-ST16	ETHZ_2020	North America	USA_California	California	Davis	38.54	-121.73	1989	4450479	1335143700
SRR21156460	Styx	0.00	-1	California_1989_CB11A_ST1	D125	CB11A-ST1	ETHZ_2020	North America	USA_California	California	Davis	38.54	-121.73	1989	3550430	1065129000
SRR21156048	Neptunus	22.10	20,27	Texas_1995_ST94TX_PG3a_1	D22	ST94TX-PG3a.1	ETHZ_2020	North America	USA_Texas	Texas	Prosper Farm and McKinney field near Dallas	33.23	-96.67	1995	3649946	1094983800
SRR21156051	Neptunus	18.29	16,93	Texas_1994_ST94TX_PD4a_1	D47	ST94TX-PD4a.1	ETHZ_2020	North America	USA_Texas	Texas	Prosper Farm and McKinney field near Dallas	33.23	-96.67	1994	4419281	1325784300
SRR21156052	Neptunus	19.99	18,47	Texas_1994_ST94TX_PD1a_1	D46	ST94TX-PD1a.1	ETHZ_2020	North America	USA_Texas	Texas	Prosper Farm and McKinney field near Dallas	33.23	-96.67	1994	4136356	1240906800
SRR21156053	Neptunus	27.32	25,11	Texas_1994_ST94TX_PC3a_1	D45	ST94TX-PC3a.1	ETHZ_2020	North America	USA_Texas	Texas	Prosper Farm and McKinney field near Dallas	33.23	-96.67	1994	4518910	1355673000
SRR21156054	Neptunus	42.62	39,72	Texas_1994_ST94TX_PC2a_1	D156	ST94TX-PC2a.1	ETHZ_2020	North America	USA_Texas	Texas	Prosper Farm and McKinney field near Dallas	33.23	-96.67	1994	4163617	1249085100
SRR21156055	Neptunus	35.82	33,02	Texas_1994_ST94TX_PB4a_1	D44	ST94TX-PB4a.1	ETHZ_2020	North America	USA_Texas	Texas	Prosper Farm and McKinney field near Dallas	33.23	-96.67	1994	4922895	1476868500
SRR21156056	Neptunus	29.49	27,56	Texas_1994_ST94TX_PB3a_1	D21	ST94TX-PB3a.1	ETHZ_2020	North America	USA_Texas	Texas	Prosper Farm and McKinney field near Dallas	33.23	-96.67	1994	3852991	1155897300
SRR21156057	Neptunus	21.64	20,03	Texas_1994_ST94TX_PB2a_1	D43	ST94TX-PB2a.1	ETHZ_2020	North America	USA_Texas	Texas	Prosper Farm and McKinney field near Dallas	33.23	-96.67	1994	4303890	1291167000
SRR21156058	Neptunus	20.74	19,13	Texas_1994_ST94TX_PA2a_1	D106	ST94TX-PA2a.1	ETHZ_2020	North America	USA_Texas	Texas	Prosper Farm and McKinney field near Dallas	33.23	-96.67	1994	3879534	1163860200
SRR21156073	Neptunus	40.30	35,73	ST94CNR_C3b1	CNR C3b1	NA	Unine_third_batch_2018	North America	Canada	NA	NA	45.4278	-75.7008	1994	3182916	636583200
SRR21156077	Neptunus	28.72	26,37	ST93IND_28a1	I28 a.1	NA	Unine_third_batch_2018	North America	USA_Indiana	Indiana	NA	39.7698	-86.1576	NA	3948015	789603000
SRR21156078	Neptunus	36.25	33,4	ST93IND_11a2	I_IIa.2	I93_11a_2	Unine_third_batch_2018	North America	USA_Indiana	Indiana	NA	39.7698	-86.1576	NA	2413744	482748800
SRR21156086	Neptunus	39.47	36,56	ST89CA_32CD21A	ST32CD21A	NA	Unine_third_batch_2018	North America	USA_California	California	Davis	38.54	-121.73	NA	2047886	409577200
SRR21156087	Neptunus	35.83	32,77	ST89CA_24CC32B	ST24CC32B	NA	Unine_third_batch_2018	North America	USA_California	California	Davis	38.54	-121.73	NA	4394635	878927000
SRR21156088	Neptunus	37.69	34,63	ST89CA_14CC22A	ST14 CC22A	NA	Unine_third_batch_2018	North America	USA_California	California	Davis	38.54	-121.73	NA	3184053	636810600
SRR21156211	Neptunus	27.48	25,53	Indiana_1993_I9a_1	D147	I9a.1	ETHZ_2020	North America	USA_Indiana	Indiana	near Purdue University	40.42	-86.92	1993	4187766	1256329800
SRR21156213	Neptunus	23.58	22,03	Indiana_1993_I33a_1	D6	I33a.1	ETHZ_2020	North America	USA_Indiana	Indiana	near Purdue University	40.42	-86.92	1993	4100462	1230138600
SRR21156214	Neptunus	30.48	28,46	Indiana_1993_I31a_1	D88	I31a.1	ETHZ_2020	North America	USA_Indiana	Indiana	near Purdue University	40.42	-86.92	1993	4169839	1250951700
SRR21156215	Neptunus	14.23	13,01	Indiana_1993_I25a_1	D5	I25a.1	ETHZ_2020	North America	USA_Indiana	Indiana	near Purdue University	40.42	-86.92	1993	4629175	1388752500
SRR21156216	Neptunus	25.86	24,02	Indiana_1993_I24a_1	D4	I24a.1	ETHZ_2020	North America	USA_Indiana	Indiana	near Purdue University	40.42	-86.92	1993	4692816	1407844800
SRR21156217	Neptunus	33.31	30,43	Indiana_1993_I22a_1	D87	I22a.1	ETHZ_2020	North America	USA_Indiana	Indiana	near Purdue University	40.42	-86.92	1993	4602288	1380686400
SRR21156218	Neptunus	24.86	21,68	Indiana_1993_I1a_1	D18	I1a.1	ETHZ_2020	North America	USA_Indiana	Indiana	near Purdue University	40.42	-86.92	1993	3326617	997985100
SRR21156219	Neptunus	29.01	26,71	Indiana_1993_I15a_1	D86	I15a.1	ETHZ_2020	North America	USA_Indiana	Indiana	near Purdue University	40.42	-86.92	1993	4735849	1420754700
SRR21156344	Neptunus	31.13	28,73	Missouri_1994_ST94MO8a_1	D36	ST94MO8a.1	ETHZ_2020	North America	USA_Missouri	Missouri	Bradford Farm, Univ. Missouri	38.89	-92.21	1994	4499116	1349734800
SRR21156346	Neptunus	27.22	25,49	Missouri_1994_ST94MO35a_1	D137	ST94MO35a.1	ETHZ_2020	North America	USA_Missouri	Missouri	Bradford Farm, Univ. Missouri	38.89	-92.21	1994	4548966	1364689800
SRR21156347	Neptunus	22.63	20,91	Missouri_1994_ST94MO33a_1	D39	ST94MO33a.1	ETHZ_2020	North America	USA_Missouri	Missouri	Bradford Farm, Univ. Missouri	38.89	-92.21	1994	4373613	1312083900
SRR21156348	Neptunus	21.70	20,26	Missouri_1994_ST94Mo31a_1	D154	ST94Mo31a.1	ETHZ_2020	North America	USA_Missouri	Missouri	Bradford Farm, Univ. Missouri	38.89	-92.21	1994	3857490	1157247000
SRR21156349	Neptunus	34.46	32,04	Missouri_1994_ST94MO2a_1	D153	ST94MO2a.1	ETHZ_2020	North America	USA_Missouri	Missouri	Bradford Farm, Univ. Missouri	38.89	-92.21	1994	3597112	1079133600
SRR21156350	Neptunus	25.42	23,57	Missouri_1994_ST94MO24a_1	D38	ST94MO24a.1	ETHZ_2020	North America	USA_Missouri	Missouri	Bradford Farm, Univ. Missouri	38.89	-92.21	1994	4049748	1214924400
SRR21156351	Neptunus	23.20	21,5	Missouri_1994_ST94MO19a_1	D136	ST94MO19a.1	ETHZ_2020	North America	USA_Missouri	Missouri	Bradford Farm, Univ. Missouri	38.89	-92.21	1994	5198955	1559686500
SRR21156352	Neptunus	17.45	16,32	Missouri_1994_ST94MO17a_1	D37	ST94MO17a.1	ETHZ_2020	North America	USA_Missouri	Missouri	Bradford Farm, Univ. Missouri	38.89	-92.21	1994	5692988	1707896400
SRR21156353	Neptunus	23.47	21,55	Missouri_1994_ST94MO15a_1	D135	ST94MO15a.1	ETHZ_2020	North America	USA_Missouri	Missouri	Bradford Farm, Univ. Missouri	38.89	-92.21	1994	4041556	1212466800
SRR21156354	Neptunus	28.58	26,56	Missouri_1994_ST94MO12a_1	D105	ST94MO12a.1	ETHZ_2020	North America	USA_Missouri	Missouri	Bradford Farm, Univ. Missouri	38.89	-92.21	1994	4797850	1439355000
SRR21156446	Neptunus	45.63	39,09	Canada_1992_CNRH3a_1	D145	CNRH3a.1	ETHZ_2020	North America	Canada	Rosthern	NA	52.67	-106.34	1992	4169646	1250893800
SRR21156447	Neptunus	54.67	47,57	Canada_1992_CNRG3a_1	D82	CNRG3a.1	ETHZ_2020	North America	Canada	Rosthern	NA	52.67	-106.34	1992	3757675	1127302500
SRR21156448	Neptunus	35.18	28,97	Canada_1992_CNRE4b_1	D80	CNRE4b.1	ETHZ_2020	North America	Canada	Rosthern	NA	52.67	-106.34	1992	4265922	1279776600
SRR21156449	Neptunus	47.31	38,55	Canada_1992_CNRE2a_2	D79	CNRE2a.2	ETHZ_2020	North America	Canada	Rosthern	NA	52.67	-106.34	1992	4293363	1288008900
SRR21156450	Neptunus	67.86	52,86	Canada_1992_CNRD4a_2	D78	CNRD4a.2	ETHZ_2020	North America	Canada	Rosthern	NA	52.67	-106.34	1992	4093569	1228070700
SRR21156451	Neptunus	23.24	19,4	Canada_1992_CNRB2b_4	D75	CNRB2b.4	ETHZ_2020	North America	Canada	Rosthern	NA	52.67	-106.34	1992	3876957	1163087100
SRR21156452	Neptunus	47.72	41,16	Canada_1992_CNRA4b_1	D144	CNRA4b.1	ETHZ_2020	North America	Canada	Rosthern	NA	52.67	-106.34	1992	3938040	1181412000
SRR21156454	Neptunus	53.11	44,9	Canada_1992_CNRA1a_1	D74	CNRA1a.1	ETHZ_2020	North America	Canada	Rosthern	NA	52.67	-106.34	1992	4361763	1308528900
SRR21156455	Neptunus	29.33	27,29	California_1989_CH33C_ST97	D15	CH33C-ST97	ETHZ_2020	North America	USA_California	California	Davis	38.54	-121.73	1989	4017390	1205217000
SRR21156456	Neptunus	34.55	32,05	California_1989_CF31C_ST52	D14	CF31C-ST52	ETHZ_2020	North America	USA_California	California	Davis	38.54	-121.73	1989	3732115	1119634500
SRR21156457	Neptunus	22.29	20,52	California_1989_CF11A_ST44	D126	CF11A-ST44	ETHZ_2020	North America	USA_California	California	Davis	38.54	-121.73	1989	3508007	1052402100
SRR21156458	Neptunus	26.39	24,66	California_1989_CE31B_ST42	D73	CE31B-ST42	ETHZ_2020	North America	USA_California	California	Davis	38.54	-121.73	1989	4476645	1342993500
SRR21156459	Neptunus	31.75	29,47	California_1989_CC22C_ST16	D72	CC22C-ST16	ETHZ_2020	North America	USA_California	California	Davis	38.54	-121.73	1989	4450479	1335143700
SRR21156460	Neptunus	28.27	26,04	California_1989_CB11A_ST1	D125	CB11A-ST1	ETHZ_2020	North America	USA_California	California	Davis	38.54	-121.73	1989	3550430	1065129000
SRR21156105	Rosetta	25.88	25,31	ST15NZ_St_15601_16	St_15601_16	NA	MMcDonald_2018	Oceania	New Zealand	Canterbury	Chertsey	-43.801	171.9376	2015	7230910	1807727500
SRR21156106	Rosetta	27.52	26,97	ST15NZ_St_15601_15	St_15601_15	NA	MMcDonald_2018	Oceania	New Zealand	Canterbury	Chertsey	-43.801	171.9376	2015	6089395	1522348750
SRR21156107	Rosetta	25.62	25,1	ST15NZ_St_15601_14	St_15601_14	NA	MMcDonald_2018	Oceania	New Zealand	Canterbury	Chertsey	-43.801	171.9376	2015	7135452	1783863000
SRR21156108	Rosetta	28.02	27,41	ST15NZ_St_15601_13	St_15601_13	NA	MMcDonald_2018	Oceania	New Zealand	Canterbury	Chertsey	-43.801	171.9376	2015	7846276	1961569000
SRR21156109	Rosetta	27.33	26,74	ST15NZ_St_15601_12	St_15601_12	NA	MMcDonald_2018	Oceania	New Zealand	Canterbury	Chertsey	-43.801	171.9376	2015	7307012	1826753000
SRR21156110	Rosetta	31.26	30,52	ST15NZ_St_15601_11	St_15601_11	NA	MMcDonald_2018	Oceania	New Zealand	Canterbury	Chertsey	-43.801	171.9376	2015	6574984	1643746000
SRR21156111	Rosetta	26.90	26,33	ST15NZ_St_15601_10	St_15601_10	NA	MMcDonald_2018	Oceania	New Zealand	Canterbury	Chertsey	-43.801	171.9376	2015	6239212	1559803000
SRR21156112	Rosetta	27.01	26,39	ST15NZ_St_15601_1	St_15601_1	NA	MMcDonald_2018	Oceania	New Zealand	Canterbury	Chertsey	-43.801	171.9376	2015	7416610	1854152500
SRR21156116	Rosetta	33.28	32,59	ST13NZ_St13_9_4	St13_9_4	NA	MMcDonald_2018	Oceania	New Zealand	Canterbury	#N/A	-43.801	171.9376	2013	6364960	1591240000
SRR21156117	Rosetta	28.19	27,65	ST13NZ_St13_9_3	St13_9_3	NA	MMcDonald_2018	Oceania	New Zealand	Canterbury	#N/A	-43.801	171.9376	2013	6367119	1591779750
SRR21156118	Rosetta	33.10	32,44	ST13NZ_St13_9_2	St13_9_2	NA	MMcDonald_2018	Oceania	New Zealand	Canterbury	#N/A	-43.801	171.9376	2013	5842533	1460633250
SRR21156119	Rosetta	33.83	33,02	ST13NZ_St13_9_1	St13_9_1	NA	MMcDonald_2018	Oceania	New Zealand	Canterbury	#N/A	-43.801	171.9376	2013	6628481	1657120250
SRR21156120	Rosetta	15.87	15,52	ST13NZ_St13_8_4	St13_8_4	NA	MMcDonald_2018	Oceania	New Zealand	Canterbury	#N/A	-43.801	171.9376	2013	6299171	1574792750
SRR21156121	Rosetta	27.18	26,59	ST13NZ_St13_8_3	St13_8_3	NA	MMcDonald_2018	Oceania	New Zealand	Canterbury	#N/A	-43.801	171.9376	2013	6496355	1624088750
SRR21156122	Rosetta	13.36	13,1	ST13NZ_St13_8_2	St13_8_2	NA	MMcDonald_2018	Oceania	New Zealand	Canterbury	#N/A	-43.801	171.9376	2013	6454429	1613607250
SRR21156123	Rosetta	31.35	30,74	ST13NZ_St13_8_1	St13_8_1	NA	MMcDonald_2018	Oceania	New Zealand	Canterbury	#N/A	-43.801	171.9376	2013	6175055	1543763750
SRR21156124	Rosetta	26.98	26,44	ST13NZ_St13_7_4	St13_7_4	NA	MMcDonald_2018	Oceania	New Zealand	Canterbury	#N/A	-43.801	171.9376	2013	5823122	1455780500
SRR21156125	Rosetta	24.84	24,35	ST13NZ_St13_7_3	St13_7_3	NA	MMcDonald_2018	Oceania	New Zealand	Canterbury	#N/A	-43.801	171.9376	2013	5865575	1466393750
SRR21156127	Rosetta	27.19	26,62	ST13NZ_St13_7_2	St13_7_2	NA	MMcDonald_2018	Oceania	New Zealand	Canterbury	#N/A	-43.801	171.9376	2013	6271992	1567998000
SRR21156128	Rosetta	34.39	33,66	ST13NZ_St13_7_1	St13_7_1	NA	MMcDonald_2018	Oceania	New Zealand	Canterbury	#N/A	-43.801	171.9376	2013	6783345	1695836250
SRR21156129	Rosetta	28.21	27,65	ST13NZ_St13_6_4	St13_6_4	NA	MMcDonald_2018	Oceania	New Zealand	Canterbury	#N/A	-43.801	171.9376	2013	6239525	1559881250
SRR21156130	Rosetta	44.01	43,06	ST13NZ_St13_6_3	St13_6_3	NA	MMcDonald_2018	Oceania	New Zealand	Canterbury	#N/A	-43.801	171.9376	2013	6307774	1576943500
SRR21156131	Rosetta	44.53	43,63	ST13NZ_St13_6_2	St13_6_2	NA	MMcDonald_2018	Oceania	New Zealand	Canterbury	#N/A	-43.801	171.9376	2013	5982187	1495546750
SRR21156132	Rosetta	27.67	26,97	ST13NZ_St13_6_1	St13_6_1	NA	MMcDonald_2018	Oceania	New Zealand	Canterbury	#N/A	-43.801	171.9376	2013	6694454	1673613500
SRR21156133	Rosetta	6.44	6,3	ST13NZ_St13_5_4	St13_5_4	NA	MMcDonald_2018	Oceania	New Zealand	Canterbury	#N/A	-43.801	171.9376	2013	6220899	1555224750
SRR21156134	Rosetta	17.21	16,87	ST13NZ_St13_5_3	St13_5_3	NA	MMcDonald_2018	Oceania	New Zealand	Canterbury	#N/A	-43.801	171.9376	2013	6239226	1559806500
SRR21156135	Rosetta	23.18	22,69	ST13NZ_St13_5_2	St13_5_2	NA	MMcDonald_2018	Oceania	New Zealand	Canterbury	#N/A	-43.801	171.9376	2013	6338174	1584543500
SRR21156136	Rosetta	11.00	10,75	ST13NZ_St13_5_1	St13_5_1	NA	MMcDonald_2018	Oceania	New Zealand	Canterbury	#N/A	-43.801	171.9376	2013	6110988	1527747000
SRR21156138	Rosetta	43.33	42,59	ST13NZ_St13_4_3	St13_4_3	NA	MMcDonald_2018	Oceania	New Zealand	Canterbury	#N/A	-43.801	171.9376	2013	5790050	1447512500
SRR21156139	Rosetta	40.11	39,44	ST13NZ_St13_4_2	St13_4_2	NA	MMcDonald_2018	Oceania	New Zealand	Canterbury	#N/A	-43.801	171.9376	2013	6272850	1568212500
SRR21156140	Rosetta	30.44	29,95	ST13NZ_St13_4_1	St13_4_1	NA	MMcDonald_2018	Oceania	New Zealand	Canterbury	#N/A	-43.801	171.9376	2013	5879003	1469750750
SRR21156173	Rosetta	15.35	15,04	ST15NZ_St_15642_9	St_15642_9	NA	MMcDonald_2018	Oceania	New Zealand	Otago	Waiwera Station Rd, Waiwera South	-46.2187	169.4917	2015	6543231	1635807750
SRR21156174	Rosetta	13.31	12,38	ST15NZ_St_15642_8	St_15642_8	NA	MMcDonald_2018	Oceania	New Zealand	Otago	Waiwera Station Rd, Waiwera South	-46.2187	169.4917	2015	7392865	1848216250
SRR21156175	Rosetta	10.85	10,64	ST15NZ_St_15642_4	St_15642_4	NA	MMcDonald_2018	Oceania	New Zealand	Otago	Waiwera Station Rd, Waiwera South	-46.2187	169.4917	2015	6657562	1664390500
SRR21156176	Rosetta	19.87	19,45	ST15NZ_St_15642_3	St_15642_3	NA	MMcDonald_2018	Oceania	New Zealand	Otago	Waiwera Station Rd, Waiwera South	-46.2187	169.4917	2015	7455174	1863793500
SRR21156178	Rosetta	9.06	8,88	ST15NZ_St_15642_23	St_15642_23	NA	MMcDonald_2018	Oceania	New Zealand	Otago	Waiwera Station Rd, Waiwera South	-46.2187	169.4917	2015	5077933	1269483250
SRR21156179	Rosetta	8.42	8,22	ST15NZ_St_15642_22	St_15642_22	NA	MMcDonald_2018	Oceania	New Zealand	Otago	Waiwera Station Rd, Waiwera South	-46.2187	169.4917	2015	5020460	1255115000
SRR21156180	Rosetta	11.05	10,82	ST15NZ_St_15642_21	St_15642_21	NA	MMcDonald_2018	Oceania	New Zealand	Otago	Waiwera Station Rd, Waiwera South	-46.2187	169.4917	2015	5090488	1272622000
SRR21156181	Rosetta	6.59	6,45	ST15NZ_St_15642_20	St_15642_20	NA	MMcDonald_2018	Oceania	New Zealand	Otago	Waiwera Station Rd, Waiwera South	-46.2187	169.4917	2015	5288707	1322176750
SRR21156182	Rosetta	8.14	7,98	ST15NZ_St_15642_2	St_15642_2	NA	MMcDonald_2018	Oceania	New Zealand	Otago	Waiwera Station Rd, Waiwera South	-46.2187	169.4917	2015	6395906	1598976500
SRR21156183	Rosetta	9.74	9,54	ST15NZ_St_15642_19	St_15642_19	NA	MMcDonald_2018	Oceania	New Zealand	Otago	Waiwera Station Rd, Waiwera South	-46.2187	169.4917	2015	5290325	1322581250
SRR21156184	Rosetta	7.83	7,66	ST15NZ_St_15642_18	St_15642_18	NA	MMcDonald_2018	Oceania	New Zealand	Otago	Waiwera Station Rd, Waiwera South	-46.2187	169.4917	2015	4877662	1219415500
SRR21156185	Rosetta	4.50	4,38	ST15NZ_St_15642_17	St_15642_17	NA	MMcDonald_2018	Oceania	New Zealand	Otago	Waiwera Station Rd, Waiwera South	-46.2187	169.4917	2015	5810948	1452737000
SRR21156186	Rosetta	8.19	8,08	ST15NZ_St_15642_16	St_15642_16	NA	MMcDonald_2018	Oceania	New Zealand	Otago	Waiwera Station Rd, Waiwera South	-46.2187	169.4917	2015	4717866	1179466500
SRR21156187	Rosetta	19.03	18,68	ST15NZ_St_15642_15	St_15642_15	NA	MMcDonald_2018	Oceania	New Zealand	Otago	Waiwera Station Rd, Waiwera South	-46.2187	169.4917	2015	4948942	1237235500
SRR21156189	Rosetta	5.86	5,76	ST15NZ_St_15642_14	St_15642_14	NA	MMcDonald_2018	Oceania	New Zealand	Otago	Waiwera Station Rd, Waiwera South	-46.2187	169.4917	2015	4814812	1203703000
SRR21156190	Rosetta	8.89	8,75	ST15NZ_St_15642_13	St_15642_13	NA	MMcDonald_2018	Oceania	New Zealand	Otago	Waiwera Station Rd, Waiwera South	-46.2187	169.4917	2015	4917827	1229456750
SRR21156191	Rosetta	0.02	-1	ST15NZ_St_15642_12	St_15642_12	NA	MMcDonald_2018	Oceania	New Zealand	Otago	Waiwera Station Rd, Waiwera South	-46.2187	169.4917	2015	5727687	1431921750
SRR21156192	Rosetta	1.89	1,86	ST15NZ_St_15642_11	St_15642_11	NA	MMcDonald_2018	Oceania	New Zealand	Otago	Waiwera Station Rd, Waiwera South	-46.2187	169.4917	2015	6383179	1595794750
SRR21156193	Rosetta	5.82	5,71	ST15NZ_St_15642_10	St_15642_10	NA	MMcDonald_2018	Oceania	New Zealand	Otago	Waiwera Station Rd, Waiwera South	-46.2187	169.4917	2015	6478515	1619628750
SRR21156310	Rosetta	20.21	19,68	ST15NZ_St_15642_1	St_15642_1	NA	MMcDonald_2018	Oceania	New Zealand	Otago	Waiwera Station Rd, Waiwera South	-46.2187	169.4917	2015	7214175	1803543750
SRR21156312	Rosetta	8.07	7,92	ST15NZ_St_15640_9	St_15640_9	NA	MMcDonald_2018	Oceania	New Zealand	Manawat_-Whanganui	Cheltenham	-40.1336	175.6576	2015	5436909	1359227250
SRR21156313	Rosetta	18.38	18,12	ST15NZ_St_15640_8	St_15640_8	NA	MMcDonald_2018	Oceania	New Zealand	Manawat_-Whanganui	Cheltenham	-40.1336	175.6576	2015	5609498	1402374500
SRR21156314	Rosetta	11.50	11,33	ST15NZ_St_15640_7	St_15640_7	NA	MMcDonald_2018	Oceania	New Zealand	Manawat_-Whanganui	Cheltenham	-40.1336	175.6576	2015	5490719	1372679750
SRR21156315	Rosetta	8.84	8,7	ST15NZ_St_15640_6	St_15640_6	NA	MMcDonald_2018	Oceania	New Zealand	Manawat_-Whanganui	Cheltenham	-40.1336	175.6576	2015	5616813	1404203250
SRR21156317	Rosetta	10.17	9,99	ST15NZ_St_15640_5	St_15640_5	NA	MMcDonald_2018	Oceania	New Zealand	Manawat_-Whanganui	Cheltenham	-40.1336	175.6576	2015	5506546	1376636500
SRR21156318	Rosetta	5.31	5,21	ST15NZ_St_15640_4	St_15640_4	NA	MMcDonald_2018	Oceania	New Zealand	Manawat_-Whanganui	Cheltenham	-40.1336	175.6576	2015	5916533	1479133250
SRR21156319	Rosetta	5.99	5,88	ST15NZ_St_15640_3	St_15640_3	NA	MMcDonald_2018	Oceania	New Zealand	Manawat_-Whanganui	Cheltenham	-40.1336	175.6576	2015	5684218	1421054500
SRR21156320	Rosetta	18.42	18,09	ST15NZ_St_15640_2	St_15640_2	NA	MMcDonald_2018	Oceania	New Zealand	Manawat_-Whanganui	Cheltenham	-40.1336	175.6576	2015	5903900	1475975000
SRR21156321	Rosetta	10.76	10,61	ST15NZ_St_15640_12	St_15640_12	NA	MMcDonald_2018	Oceania	New Zealand	Manawat_-Whanganui	Cheltenham	-40.1336	175.6576	2015	4642909	1160727250
SRR21156322	Rosetta	13.23	13,04	ST15NZ_St_15640_11	St_15640_11	NA	MMcDonald_2018	Oceania	New Zealand	Manawat_-Whanganui	Cheltenham	-40.1336	175.6576	2015	4703192	1175798000
SRR21156323	Rosetta	10.57	10,43	ST15NZ_St_15640_10	St_15640_10	NA	MMcDonald_2018	Oceania	New Zealand	Manawat_-Whanganui	Cheltenham	-40.1336	175.6576	2015	4843821	1210955250
SRR21156324	Rosetta	10.52	10,33	ST15NZ_St_15640_1	St_15640_1	NA	MMcDonald_2018	Oceania	New Zealand	Manawat_-Whanganui	Cheltenham	-40.1336	175.6576	2015	6058148	1514537000
SRR21156325	Rosetta	14.49	14,15	ST15NZ_St_15601_9	St_15601_9	NA	MMcDonald_2018	Oceania	New Zealand	Canterbury	Chertsey	-43.801	171.9376	2015	7489554	1872388500
SRR21156326	Rosetta	26.85	26,34	ST15NZ_St_15601_8	St_15601_8	NA	MMcDonald_2018	Oceania	New Zealand	Canterbury	Chertsey	-43.801	171.9376	2015	6854288	1713572000
SRR21156328	Rosetta	34.03	33,37	ST15NZ_St_15601_7	St_15601_7	NA	MMcDonald_2018	Oceania	New Zealand	Canterbury	Chertsey	-43.801	171.9376	2015	6632913	1658228250
SRR21156329	Rosetta	36.91	36,21	ST15NZ_St_15601_6	St_15601_6	NA	MMcDonald_2018	Oceania	New Zealand	Canterbury	Chertsey	-43.801	171.9376	2015	7034166	1758541500
SRR21156330	Rosetta	15.25	14,96	ST15NZ_St_15601_5	St_15601_5	NA	MMcDonald_2018	Oceania	New Zealand	Canterbury	Chertsey	-43.801	171.9376	2015	7411251	1852812750
SRR21156331	Rosetta	35.03	34,38	ST15NZ_St_15601_4	St_15601_4	NA	MMcDonald_2018	Oceania	New Zealand	Canterbury	Chertsey	-43.801	171.9376	2015	6864498	1716124500
SRR21156332	Rosetta	31.74	31,05	ST15NZ_St_15601_3	St_15601_3	NA	MMcDonald_2018	Oceania	New Zealand	Canterbury	Chertsey	-43.801	171.9376	2015	7041076	1760269000
SRR21156333	Rosetta	18.95	18,58	ST15NZ_St_15601_20	St_15601_20	NA	MMcDonald_2018	Oceania	New Zealand	Canterbury	Chertsey	-43.801	171.9376	2015	6556806	1639201500
SRR21156334	Rosetta	27.26	26,66	ST15NZ_St_15601_2	St_15601_2	NA	MMcDonald_2018	Oceania	New Zealand	Canterbury	Chertsey	-43.801	171.9376	2015	7001432	1750358000
SRR21156335	Rosetta	27.42	26,8	ST15NZ_St_15601_19	St_15601_19	NA	MMcDonald_2018	Oceania	New Zealand	Canterbury	Chertsey	-43.801	171.9376	2015	6868201	1717050250
SRR21156336	Rosetta	25.08	24,52	ST15NZ_St_15601_18	St_15601_18	NA	MMcDonald_2018	Oceania	New Zealand	Canterbury	Chertsey	-43.801	171.9376	2015	7260474	1815118500
SRR21156337	Rosetta	26.50	25,93	ST15NZ_St_15601_17	St_15601_17	NA	MMcDonald_2018	Oceania	New Zealand	Canterbury	Chertsey	-43.801	171.9376	2015	7043346	1760836500
SRR21156105	Styx	2.36	2,31	ST15NZ_St_15601_16	St_15601_16	NA	MMcDonald_2018	Oceania	New Zealand	Canterbury	Chertsey	-43.801	171.9376	2015	7230910	1807727500
SRR21156106	Styx	2.39	2,33	ST15NZ_St_15601_15	St_15601_15	NA	MMcDonald_2018	Oceania	New Zealand	Canterbury	Chertsey	-43.801	171.9376	2015	6089395	1522348750
SRR21156107	Styx	2.27	2,22	ST15NZ_St_15601_14	St_15601_14	NA	MMcDonald_2018	Oceania	New Zealand	Canterbury	Chertsey	-43.801	171.9376	2015	7135452	1783863000
SRR21156108	Styx	2.56	2,51	ST15NZ_St_15601_13	St_15601_13	NA	MMcDonald_2018	Oceania	New Zealand	Canterbury	Chertsey	-43.801	171.9376	2015	7846276	1961569000
SRR21156109	Styx	2.32	2,27	ST15NZ_St_15601_12	St_15601_12	NA	MMcDonald_2018	Oceania	New Zealand	Canterbury	Chertsey	-43.801	171.9376	2015	7307012	1826753000
SRR21156110	Styx	2.31	2,26	ST15NZ_St_15601_11	St_15601_11	NA	MMcDonald_2018	Oceania	New Zealand	Canterbury	Chertsey	-43.801	171.9376	2015	6574984	1643746000
SRR21156111	Styx	2.22	2,18	ST15NZ_St_15601_10	St_15601_10	NA	MMcDonald_2018	Oceania	New Zealand	Canterbury	Chertsey	-43.801	171.9376	2015	6239212	1559803000
SRR21156112	Styx	2.50	2,44	ST15NZ_St_15601_1	St_15601_1	NA	MMcDonald_2018	Oceania	New Zealand	Canterbury	Chertsey	-43.801	171.9376	2015	7416610	1854152500
SRR21156116	Styx	0.02	-1	ST13NZ_St13_9_4	St13_9_4	NA	MMcDonald_2018	Oceania	New Zealand	Canterbury	#N/A	-43.801	171.9376	2013	6364960	1591240000
SRR21156117	Styx	1.22	1,19	ST13NZ_St13_9_3	St13_9_3	NA	MMcDonald_2018	Oceania	New Zealand	Canterbury	#N/A	-43.801	171.9376	2013	6367119	1591779750
SRR21156118	Styx	2.33	2,29	ST13NZ_St13_9_2	St13_9_2	NA	MMcDonald_2018	Oceania	New Zealand	Canterbury	#N/A	-43.801	171.9376	2013	5842533	1460633250
SRR21156119	Styx	1.17	1,14	ST13NZ_St13_9_1	St13_9_1	NA	MMcDonald_2018	Oceania	New Zealand	Canterbury	#N/A	-43.801	171.9376	2013	6628481	1657120250
SRR21156120	Styx	1.90	1,55	ST13NZ_St13_8_4	St13_8_4	NA	MMcDonald_2018	Oceania	New Zealand	Canterbury	#N/A	-43.801	171.9376	2013	6299171	1574792750
SRR21156121	Styx	1.15	1,13	ST13NZ_St13_8_3	St13_8_3	NA	MMcDonald_2018	Oceania	New Zealand	Canterbury	#N/A	-43.801	171.9376	2013	6496355	1624088750
SRR21156122	Styx	1.24	1,22	ST13NZ_St13_8_2	St13_8_2	NA	MMcDonald_2018	Oceania	New Zealand	Canterbury	#N/A	-43.801	171.9376	2013	6454429	1613607250
SRR21156123	Styx	0.03	-1	ST13NZ_St13_8_1	St13_8_1	NA	MMcDonald_2018	Oceania	New Zealand	Canterbury	#N/A	-43.801	171.9376	2013	6175055	1543763750
SRR21156124	Styx	0.03	-1	ST13NZ_St13_7_4	St13_7_4	NA	MMcDonald_2018	Oceania	New Zealand	Canterbury	#N/A	-43.801	171.9376	2013	5823122	1455780500
SRR21156125	Styx	0.03	-1	ST13NZ_St13_7_3	St13_7_3	NA	MMcDonald_2018	Oceania	New Zealand	Canterbury	#N/A	-43.801	171.9376	2013	5865575	1466393750
SRR21156127	Styx	1.23	1,2	ST13NZ_St13_7_2	St13_7_2	NA	MMcDonald_2018	Oceania	New Zealand	Canterbury	#N/A	-43.801	171.9376	2013	6271992	1567998000
SRR21156128	Styx	1.22	1,19	ST13NZ_St13_7_1	St13_7_1	NA	MMcDonald_2018	Oceania	New Zealand	Canterbury	#N/A	-43.801	171.9376	2013	6783345	1695836250
SRR21156129	Styx	1.14	1,12	ST13NZ_St13_6_4	St13_6_4	NA	MMcDonald_2018	Oceania	New Zealand	Canterbury	#N/A	-43.801	171.9376	2013	6239525	1559881250
SRR21156130	Styx	1.20	1,17	ST13NZ_St13_6_3	St13_6_3	NA	MMcDonald_2018	Oceania	New Zealand	Canterbury	#N/A	-43.801	171.9376	2013	6307774	1576943500
SRR21156131	Styx	1.17	1,15	ST13NZ_St13_6_2	St13_6_2	NA	MMcDonald_2018	Oceania	New Zealand	Canterbury	#N/A	-43.801	171.9376	2013	5982187	1495546750
SRR21156132	Styx	1.22	1,19	ST13NZ_St13_6_1	St13_6_1	NA	MMcDonald_2018	Oceania	New Zealand	Canterbury	#N/A	-43.801	171.9376	2013	6694454	1673613500
SRR21156133	Styx	1.90	1,54	ST13NZ_St13_5_4	St13_5_4	NA	MMcDonald_2018	Oceania	New Zealand	Canterbury	#N/A	-43.801	171.9376	2013	6220899	1555224750
SRR21156134	Styx	2.30	2,25	ST13NZ_St13_5_3	St13_5_3	NA	MMcDonald_2018	Oceania	New Zealand	Canterbury	#N/A	-43.801	171.9376	2013	6239226	1559806500
SRR21156135	Styx	1.30	1,28	ST13NZ_St13_5_2	St13_5_2	NA	MMcDonald_2018	Oceania	New Zealand	Canterbury	#N/A	-43.801	171.9376	2013	6338174	1584543500
SRR21156136	Styx	2.37	2,33	ST13NZ_St13_5_1	St13_5_1	NA	MMcDonald_2018	Oceania	New Zealand	Canterbury	#N/A	-43.801	171.9376	2013	6110988	1527747000
SRR21156138	Styx	0.02	-1	ST13NZ_St13_4_3	St13_4_3	NA	MMcDonald_2018	Oceania	New Zealand	Canterbury	#N/A	-43.801	171.9376	2013	5790050	1447512500
SRR21156139	Styx	1.24	1,22	ST13NZ_St13_4_2	St13_4_2	NA	MMcDonald_2018	Oceania	New Zealand	Canterbury	#N/A	-43.801	171.9376	2013	6272850	1568212500
SRR21156140	Styx	2.44	2,41	ST13NZ_St13_4_1	St13_4_1	NA	MMcDonald_2018	Oceania	New Zealand	Canterbury	#N/A	-43.801	171.9376	2013	5879003	1469750750
SRR21156173	Styx	0.00	-1	ST15NZ_St_15642_9	St_15642_9	NA	MMcDonald_2018	Oceania	New Zealand	Otago	Waiwera Station Rd, Waiwera South	-46.2187	169.4917	2015	6543231	1635807750
SRR21156174	Styx	0.00	-1	ST15NZ_St_15642_8	St_15642_8	NA	MMcDonald_2018	Oceania	New Zealand	Otago	Waiwera Station Rd, Waiwera South	-46.2187	169.4917	2015	7392865	1848216250
SRR21156175	Styx	0.00	-1	ST15NZ_St_15642_4	St_15642_4	NA	MMcDonald_2018	Oceania	New Zealand	Otago	Waiwera Station Rd, Waiwera South	-46.2187	169.4917	2015	6657562	1664390500
SRR21156176	Styx	0.00	-1	ST15NZ_St_15642_3	St_15642_3	NA	MMcDonald_2018	Oceania	New Zealand	Otago	Waiwera Station Rd, Waiwera South	-46.2187	169.4917	2015	7455174	1863793500
SRR21156178	Styx	1.29	1,27	ST15NZ_St_15642_23	St_15642_23	NA	MMcDonald_2018	Oceania	New Zealand	Otago	Waiwera Station Rd, Waiwera South	-46.2187	169.4917	2015	5077933	1269483250
SRR21156179	Styx	0.00	-1	ST15NZ_St_15642_22	St_15642_22	NA	MMcDonald_2018	Oceania	New Zealand	Otago	Waiwera Station Rd, Waiwera South	-46.2187	169.4917	2015	5020460	1255115000
SRR21156180	Styx	0.00	-1	ST15NZ_St_15642_21	St_15642_21	NA	MMcDonald_2018	Oceania	New Zealand	Otago	Waiwera Station Rd, Waiwera South	-46.2187	169.4917	2015	5090488	1272622000
SRR21156181	Styx	0.00	-1	ST15NZ_St_15642_20	St_15642_20	NA	MMcDonald_2018	Oceania	New Zealand	Otago	Waiwera Station Rd, Waiwera South	-46.2187	169.4917	2015	5288707	1322176750
SRR21156182	Styx	0.03	-1	ST15NZ_St_15642_2	St_15642_2	NA	MMcDonald_2018	Oceania	New Zealand	Otago	Waiwera Station Rd, Waiwera South	-46.2187	169.4917	2015	6395906	1598976500
SRR21156183	Styx	1.17	1,14	ST15NZ_St_15642_19	St_15642_19	NA	MMcDonald_2018	Oceania	New Zealand	Otago	Waiwera Station Rd, Waiwera South	-46.2187	169.4917	2015	5290325	1322581250
SRR21156184	Styx	1.10	1,08	ST15NZ_St_15642_18	St_15642_18	NA	MMcDonald_2018	Oceania	New Zealand	Otago	Waiwera Station Rd, Waiwera South	-46.2187	169.4917	2015	4877662	1219415500
SRR21156185	Styx	0.00	-1	ST15NZ_St_15642_17	St_15642_17	NA	MMcDonald_2018	Oceania	New Zealand	Otago	Waiwera Station Rd, Waiwera South	-46.2187	169.4917	2015	5810948	1452737000
SRR21156186	Styx	0.00	-1	ST15NZ_St_15642_16	St_15642_16	NA	MMcDonald_2018	Oceania	New Zealand	Otago	Waiwera Station Rd, Waiwera South	-46.2187	169.4917	2015	4717866	1179466500
SRR21156187	Styx	0.00	-1	ST15NZ_St_15642_15	St_15642_15	NA	MMcDonald_2018	Oceania	New Zealand	Otago	Waiwera Station Rd, Waiwera South	-46.2187	169.4917	2015	4948942	1237235500
SRR21156189	Styx	0.00	-1	ST15NZ_St_15642_14	St_15642_14	NA	MMcDonald_2018	Oceania	New Zealand	Otago	Waiwera Station Rd, Waiwera South	-46.2187	169.4917	2015	4814812	1203703000
SRR21156190	Styx	0.00	-1	ST15NZ_St_15642_13	St_15642_13	NA	MMcDonald_2018	Oceania	New Zealand	Otago	Waiwera Station Rd, Waiwera South	-46.2187	169.4917	2015	4917827	1229456750
SRR21156191	Styx	0.00	-1	ST15NZ_St_15642_12	St_15642_12	NA	MMcDonald_2018	Oceania	New Zealand	Otago	Waiwera Station Rd, Waiwera South	-46.2187	169.4917	2015	5727687	1431921750
SRR21156192	Styx	0.00	-1	ST15NZ_St_15642_11	St_15642_11	NA	MMcDonald_2018	Oceania	New Zealand	Otago	Waiwera Station Rd, Waiwera South	-46.2187	169.4917	2015	6383179	1595794750
SRR21156193	Styx	0.88	-1	ST15NZ_St_15642_10	St_15642_10	NA	MMcDonald_2018	Oceania	New Zealand	Otago	Waiwera Station Rd, Waiwera South	-46.2187	169.4917	2015	6478515	1619628750
SRR21156310	Styx	0.01	-1	ST15NZ_St_15642_1	St_15642_1	NA	MMcDonald_2018	Oceania	New Zealand	Otago	Waiwera Station Rd, Waiwera South	-46.2187	169.4917	2015	7214175	1803543750
SRR21156312	Styx	0.00	-1	ST15NZ_St_15640_9	St_15640_9	NA	MMcDonald_2018	Oceania	New Zealand	Manawat_-Whanganui	Cheltenham	-40.1336	175.6576	2015	5436909	1359227250
SRR21156313	Styx	0.00	-1	ST15NZ_St_15640_8	St_15640_8	NA	MMcDonald_2018	Oceania	New Zealand	Manawat_-Whanganui	Cheltenham	-40.1336	175.6576	2015	5609498	1402374500
SRR21156314	Styx	1.77	1,74	ST15NZ_St_15640_7	St_15640_7	NA	MMcDonald_2018	Oceania	New Zealand	Manawat_-Whanganui	Cheltenham	-40.1336	175.6576	2015	5490719	1372679750
SRR21156315	Styx	0.02	-1	ST15NZ_St_15640_6	St_15640_6	NA	MMcDonald_2018	Oceania	New Zealand	Manawat_-Whanganui	Cheltenham	-40.1336	175.6576	2015	5616813	1404203250
SRR21156317	Styx	0.03	-1	ST15NZ_St_15640_5	St_15640_5	NA	MMcDonald_2018	Oceania	New Zealand	Manawat_-Whanganui	Cheltenham	-40.1336	175.6576	2015	5506546	1376636500
SRR21156318	Styx	1.28	1,26	ST15NZ_St_15640_4	St_15640_4	NA	MMcDonald_2018	Oceania	New Zealand	Manawat_-Whanganui	Cheltenham	-40.1336	175.6576	2015	5916533	1479133250
SRR21156319	Styx	1.37	1,35	ST15NZ_St_15640_3	St_15640_3	NA	MMcDonald_2018	Oceania	New Zealand	Manawat_-Whanganui	Cheltenham	-40.1336	175.6576	2015	5684218	1421054500
SRR21156320	Styx	1.39	1,36	ST15NZ_St_15640_2	St_15640_2	NA	MMcDonald_2018	Oceania	New Zealand	Manawat_-Whanganui	Cheltenham	-40.1336	175.6576	2015	5903900	1475975000
SRR21156321	Styx	0.02	-1	ST15NZ_St_15640_12	St_15640_12	NA	MMcDonald_2018	Oceania	New Zealand	Manawat_-Whanganui	Cheltenham	-40.1336	175.6576	2015	4642909	1160727250
SRR21156322	Styx	0.00	-1	ST15NZ_St_15640_11	St_15640_11	NA	MMcDonald_2018	Oceania	New Zealand	Manawat_-Whanganui	Cheltenham	-40.1336	175.6576	2015	4703192	1175798000
SRR21156323	Styx	0.02	-1	ST15NZ_St_15640_10	St_15640_10	NA	MMcDonald_2018	Oceania	New Zealand	Manawat_-Whanganui	Cheltenham	-40.1336	175.6576	2015	4843821	1210955250
SRR21156324	Styx	0.00	-1	ST15NZ_St_15640_1	St_15640_1	NA	MMcDonald_2018	Oceania	New Zealand	Manawat_-Whanganui	Cheltenham	-40.1336	175.6576	2015	6058148	1514537000
SRR21156325	Styx	0.03	-1	ST15NZ_St_15601_9	St_15601_9	NA	MMcDonald_2018	Oceania	New Zealand	Canterbury	Chertsey	-43.801	171.9376	2015	7489554	1872388500
SRR21156326	Styx	2.27	2,22	ST15NZ_St_15601_8	St_15601_8	NA	MMcDonald_2018	Oceania	New Zealand	Canterbury	Chertsey	-43.801	171.9376	2015	6854288	1713572000
SRR21156328	Styx	2.43	2,37	ST15NZ_St_15601_7	St_15601_7	NA	MMcDonald_2018	Oceania	New Zealand	Canterbury	Chertsey	-43.801	171.9376	2015	6632913	1658228250
SRR21156329	Styx	2.68	2,62	ST15NZ_St_15601_6	St_15601_6	NA	MMcDonald_2018	Oceania	New Zealand	Canterbury	Chertsey	-43.801	171.9376	2015	7034166	1758541500
SRR21156330	Styx	0.03	-1	ST15NZ_St_15601_5	St_15601_5	NA	MMcDonald_2018	Oceania	New Zealand	Canterbury	Chertsey	-43.801	171.9376	2015	7411251	1852812750
SRR21156331	Styx	2.45	2,4	ST15NZ_St_15601_4	St_15601_4	NA	MMcDonald_2018	Oceania	New Zealand	Canterbury	Chertsey	-43.801	171.9376	2015	6864498	1716124500
SRR21156332	Styx	2.29	2,24	ST15NZ_St_15601_3	St_15601_3	NA	MMcDonald_2018	Oceania	New Zealand	Canterbury	Chertsey	-43.801	171.9376	2015	7041076	1760269000
SRR21156333	Styx	0.02	-1	ST15NZ_St_15601_20	St_15601_20	NA	MMcDonald_2018	Oceania	New Zealand	Canterbury	Chertsey	-43.801	171.9376	2015	6556806	1639201500
SRR21156334	Styx	2.36	2,31	ST15NZ_St_15601_2	St_15601_2	NA	MMcDonald_2018	Oceania	New Zealand	Canterbury	Chertsey	-43.801	171.9376	2015	7001432	1750358000
SRR21156335	Styx	2.43	2,38	ST15NZ_St_15601_19	St_15601_19	NA	MMcDonald_2018	Oceania	New Zealand	Canterbury	Chertsey	-43.801	171.9376	2015	6868201	1717050250
SRR21156336	Styx	2.20	2,15	ST15NZ_St_15601_18	St_15601_18	NA	MMcDonald_2018	Oceania	New Zealand	Canterbury	Chertsey	-43.801	171.9376	2015	7260474	1815118500
SRR21156337	Styx	2.36	2,31	ST15NZ_St_15601_17	St_15601_17	NA	MMcDonald_2018	Oceania	New Zealand	Canterbury	Chertsey	-43.801	171.9376	2015	7043346	1760836500
SRR21156105	Neptunus	51.78	45,59	ST15NZ_St_15601_16	St_15601_16	NA	MMcDonald_2018	Oceania	New Zealand	Canterbury	Chertsey	-43.801	171.9376	2015	7230910	1807727500
SRR21156106	Neptunus	55.32	49,12	ST15NZ_St_15601_15	St_15601_15	NA	MMcDonald_2018	Oceania	New Zealand	Canterbury	Chertsey	-43.801	171.9376	2015	6089395	1522348750
SRR21156107	Neptunus	52.54	46,69	ST15NZ_St_15601_14	St_15601_14	NA	MMcDonald_2018	Oceania	New Zealand	Canterbury	Chertsey	-43.801	171.9376	2015	7135452	1783863000
SRR21156108	Neptunus	55.41	48,97	ST15NZ_St_15601_13	St_15601_13	NA	MMcDonald_2018	Oceania	New Zealand	Canterbury	Chertsey	-43.801	171.9376	2015	7846276	1961569000
SRR21156109	Neptunus	53.50	47,36	ST15NZ_St_15601_12	St_15601_12	NA	MMcDonald_2018	Oceania	New Zealand	Canterbury	Chertsey	-43.801	171.9376	2015	7307012	1826753000
SRR21156110	Neptunus	56.96	50,09	ST15NZ_St_15601_11	St_15601_11	NA	MMcDonald_2018	Oceania	New Zealand	Canterbury	Chertsey	-43.801	171.9376	2015	6574984	1643746000
SRR21156111	Neptunus	52.54	46,48	ST15NZ_St_15601_10	St_15601_10	NA	MMcDonald_2018	Oceania	New Zealand	Canterbury	Chertsey	-43.801	171.9376	2015	6239212	1559803000
SRR21156112	Neptunus	52.01	46,03	ST15NZ_St_15601_1	St_15601_1	NA	MMcDonald_2018	Oceania	New Zealand	Canterbury	Chertsey	-43.801	171.9376	2015	7416610	1854152500
SRR21156116	Neptunus	51.89	45,03	ST13NZ_St13_9_4	St13_9_4	NA	MMcDonald_2018	Oceania	New Zealand	Canterbury	#N/A	-43.801	171.9376	2013	6364960	1591240000
SRR21156117	Neptunus	57.68	50,73	ST13NZ_St13_9_3	St13_9_3	NA	MMcDonald_2018	Oceania	New Zealand	Canterbury	#N/A	-43.801	171.9376	2013	6367119	1591779750
SRR21156118	Neptunus	43.80	37,83	ST13NZ_St13_9_2	St13_9_2	NA	MMcDonald_2018	Oceania	New Zealand	Canterbury	#N/A	-43.801	171.9376	2013	5842533	1460633250
SRR21156119	Neptunus	57.00	49,58	ST13NZ_St13_9_1	St13_9_1	NA	MMcDonald_2018	Oceania	New Zealand	Canterbury	#N/A	-43.801	171.9376	2013	6628481	1657120250
SRR21156120	Neptunus	60.24	52,72	ST13NZ_St13_8_4	St13_8_4	NA	MMcDonald_2018	Oceania	New Zealand	Canterbury	#N/A	-43.801	171.9376	2013	6299171	1574792750
SRR21156121	Neptunus	64.64	56,76	ST13NZ_St13_8_3	St13_8_3	NA	MMcDonald_2018	Oceania	New Zealand	Canterbury	#N/A	-43.801	171.9376	2013	6496355	1624088750
SRR21156122	Neptunus	65.69	57,6	ST13NZ_St13_8_2	St13_8_2	NA	MMcDonald_2018	Oceania	New Zealand	Canterbury	#N/A	-43.801	171.9376	2013	6454429	1613607250
SRR21156123	Neptunus	61.02	53,15	ST13NZ_St13_8_1	St13_8_1	NA	MMcDonald_2018	Oceania	New Zealand	Canterbury	#N/A	-43.801	171.9376	2013	6175055	1543763750
SRR21156124	Neptunus	73.23	64,35	ST13NZ_St13_7_4	St13_7_4	NA	MMcDonald_2018	Oceania	New Zealand	Canterbury	#N/A	-43.801	171.9376	2013	5823122	1455780500
SRR21156125	Neptunus	66.95	58,58	ST13NZ_St13_7_3	St13_7_3	NA	MMcDonald_2018	Oceania	New Zealand	Canterbury	#N/A	-43.801	171.9376	2013	5865575	1466393750
SRR21156127	Neptunus	50.29	43,79	ST13NZ_St13_7_2	St13_7_2	NA	MMcDonald_2018	Oceania	New Zealand	Canterbury	#N/A	-43.801	171.9376	2013	6271992	1567998000
SRR21156128	Neptunus	60.41	52,78	ST13NZ_St13_7_1	St13_7_1	NA	MMcDonald_2018	Oceania	New Zealand	Canterbury	#N/A	-43.801	171.9376	2013	6783345	1695836250
SRR21156129	Neptunus	50.49	44,47	ST13NZ_St13_6_4	St13_6_4	NA	MMcDonald_2018	Oceania	New Zealand	Canterbury	#N/A	-43.801	171.9376	2013	6239525	1559881250
SRR21156130	Neptunus	61.53	53,99	ST13NZ_St13_6_3	St13_6_3	NA	MMcDonald_2018	Oceania	New Zealand	Canterbury	#N/A	-43.801	171.9376	2013	6307774	1576943500
SRR21156131	Neptunus	60.05	52,59	ST13NZ_St13_6_2	St13_6_2	NA	MMcDonald_2018	Oceania	New Zealand	Canterbury	#N/A	-43.801	171.9376	2013	5982187	1495546750
SRR21156132	Neptunus	50.04	43,43	ST13NZ_St13_6_1	St13_6_1	NA	MMcDonald_2018	Oceania	New Zealand	Canterbury	#N/A	-43.801	171.9376	2013	6694454	1673613500
SRR21156133	Neptunus	69.55	61,54	ST13NZ_St13_5_4	St13_5_4	NA	MMcDonald_2018	Oceania	New Zealand	Canterbury	#N/A	-43.801	171.9376	2013	6220899	1555224750
SRR21156134	Neptunus	66.18	58,03	ST13NZ_St13_5_3	St13_5_3	NA	MMcDonald_2018	Oceania	New Zealand	Canterbury	#N/A	-43.801	171.9376	2013	6239226	1559806500
SRR21156135	Neptunus	69.09	60,33	ST13NZ_St13_5_2	St13_5_2	NA	MMcDonald_2018	Oceania	New Zealand	Canterbury	#N/A	-43.801	171.9376	2013	6338174	1584543500
SRR21156136	Neptunus	52.12	46,25	ST13NZ_St13_5_1	St13_5_1	NA	MMcDonald_2018	Oceania	New Zealand	Canterbury	#N/A	-43.801	171.9376	2013	6110988	1527747000
SRR21156138	Neptunus	57.97	51,03	ST13NZ_St13_4_3	St13_4_3	NA	MMcDonald_2018	Oceania	New Zealand	Canterbury	#N/A	-43.801	171.9376	2013	5790050	1447512500
SRR21156139	Neptunus	73.63	65,17	ST13NZ_St13_4_2	St13_4_2	NA	MMcDonald_2018	Oceania	New Zealand	Canterbury	#N/A	-43.801	171.9376	2013	6272850	1568212500
SRR21156140	Neptunus	69.82	61,5	ST13NZ_St13_4_1	St13_4_1	NA	MMcDonald_2018	Oceania	New Zealand	Canterbury	#N/A	-43.801	171.9376	2013	5879003	1469750750
SRR21156173	Neptunus	56.12	49,14	ST15NZ_St_15642_9	St_15642_9	NA	MMcDonald_2018	Oceania	New Zealand	Otago	Waiwera Station Rd, Waiwera South	-46.2187	169.4917	2015	6543231	1635807750
SRR21156174	Neptunus	65.88	53,78	ST15NZ_St_15642_8	St_15642_8	NA	MMcDonald_2018	Oceania	New Zealand	Otago	Waiwera Station Rd, Waiwera South	-46.2187	169.4917	2015	7392865	1848216250
SRR21156175	Neptunus	77.44	68,27	ST15NZ_St_15642_4	St_15642_4	NA	MMcDonald_2018	Oceania	New Zealand	Otago	Waiwera Station Rd, Waiwera South	-46.2187	169.4917	2015	6657562	1664390500
SRR21156176	Neptunus	70.80	61,8	ST15NZ_St_15642_3	St_15642_3	NA	MMcDonald_2018	Oceania	New Zealand	Otago	Waiwera Station Rd, Waiwera South	-46.2187	169.4917	2015	7455174	1863793500
SRR21156178	Neptunus	79.05	69,67	ST15NZ_St_15642_23	St_15642_23	NA	MMcDonald_2018	Oceania	New Zealand	Otago	Waiwera Station Rd, Waiwera South	-46.2187	169.4917	2015	5077933	1269483250
SRR21156179	Neptunus	65.68	58,35	ST15NZ_St_15642_22	St_15642_22	NA	MMcDonald_2018	Oceania	New Zealand	Otago	Waiwera Station Rd, Waiwera South	-46.2187	169.4917	2015	5020460	1255115000
SRR21156180	Neptunus	68.76	60,26	ST15NZ_St_15642_21	St_15642_21	NA	MMcDonald_2018	Oceania	New Zealand	Otago	Waiwera Station Rd, Waiwera South	-46.2187	169.4917	2015	5090488	1272622000
SRR21156181	Neptunus	60.07	52,83	ST15NZ_St_15642_20	St_15642_20	NA	MMcDonald_2018	Oceania	New Zealand	Otago	Waiwera Station Rd, Waiwera South	-46.2187	169.4917	2015	5288707	1322176750
SRR21156182	Neptunus	76.47	67,39	ST15NZ_St_15642_2	St_15642_2	NA	MMcDonald_2018	Oceania	New Zealand	Otago	Waiwera Station Rd, Waiwera South	-46.2187	169.4917	2015	6395906	1598976500
SRR21156183	Neptunus	44.34	39,32	ST15NZ_St_15642_19	St_15642_19	NA	MMcDonald_2018	Oceania	New Zealand	Otago	Waiwera Station Rd, Waiwera South	-46.2187	169.4917	2015	5290325	1322581250
SRR21156184	Neptunus	61.91	54,33	ST15NZ_St_15642_18	St_15642_18	NA	MMcDonald_2018	Oceania	New Zealand	Otago	Waiwera Station Rd, Waiwera South	-46.2187	169.4917	2015	4877662	1219415500
SRR21156185	Neptunus	57.67	50,76	ST15NZ_St_15642_17	St_15642_17	NA	MMcDonald_2018	Oceania	New Zealand	Otago	Waiwera Station Rd, Waiwera South	-46.2187	169.4917	2015	5810948	1452737000
SRR21156186	Neptunus	51.63	46,12	ST15NZ_St_15642_16	St_15642_16	NA	MMcDonald_2018	Oceania	New Zealand	Otago	Waiwera Station Rd, Waiwera South	-46.2187	169.4917	2015	4717866	1179466500
SRR21156187	Neptunus	66.53	58,97	ST15NZ_St_15642_15	St_15642_15	NA	MMcDonald_2018	Oceania	New Zealand	Otago	Waiwera Station Rd, Waiwera South	-46.2187	169.4917	2015	4948942	1237235500
SRR21156189	Neptunus	68.30	61,13	ST15NZ_St_15642_14	St_15642_14	NA	MMcDonald_2018	Oceania	New Zealand	Otago	Waiwera Station Rd, Waiwera South	-46.2187	169.4917	2015	4814812	1203703000
SRR21156190	Neptunus	63.68	56,36	ST15NZ_St_15642_13	St_15642_13	NA	MMcDonald_2018	Oceania	New Zealand	Otago	Waiwera Station Rd, Waiwera South	-46.2187	169.4917	2015	4917827	1229456750
SRR21156191	Neptunus	50.70	45,28	ST15NZ_St_15642_12	St_15642_12	NA	MMcDonald_2018	Oceania	New Zealand	Otago	Waiwera Station Rd, Waiwera South	-46.2187	169.4917	2015	5727687	1431921750
SRR21156192	Neptunus	84.17	75	ST15NZ_St_15642_11	St_15642_11	NA	MMcDonald_2018	Oceania	New Zealand	Otago	Waiwera Station Rd, Waiwera South	-46.2187	169.4917	2015	6383179	1595794750
SRR21156193	Neptunus	78.67	69,92	ST15NZ_St_15642_10	St_15642_10	NA	MMcDonald_2018	Oceania	New Zealand	Otago	Waiwera Station Rd, Waiwera South	-46.2187	169.4917	2015	6478515	1619628750
SRR21156310	Neptunus	56.14	49,14	ST15NZ_St_15642_1	St_15642_1	NA	MMcDonald_2018	Oceania	New Zealand	Otago	Waiwera Station Rd, Waiwera South	-46.2187	169.4917	2015	7214175	1803543750
SRR21156312	Neptunus	73.03	64,46	ST15NZ_St_15640_9	St_15640_9	NA	MMcDonald_2018	Oceania	New Zealand	Manawat_-Whanganui	Cheltenham	-40.1336	175.6576	2015	5436909	1359227250
SRR21156313	Neptunus	66.98	60,26	ST15NZ_St_15640_8	St_15640_8	NA	MMcDonald_2018	Oceania	New Zealand	Manawat_-Whanganui	Cheltenham	-40.1336	175.6576	2015	5609498	1402374500
SRR21156314	Neptunus	66.68	60,21	ST15NZ_St_15640_7	St_15640_7	NA	MMcDonald_2018	Oceania	New Zealand	Manawat_-Whanganui	Cheltenham	-40.1336	175.6576	2015	5490719	1372679750
SRR21156315	Neptunus	51.95	46,4	ST15NZ_St_15640_6	St_15640_6	NA	MMcDonald_2018	Oceania	New Zealand	Manawat_-Whanganui	Cheltenham	-40.1336	175.6576	2015	5616813	1404203250
SRR21156317	Neptunus	60.76	54,54	ST15NZ_St_15640_5	St_15640_5	NA	MMcDonald_2018	Oceania	New Zealand	Manawat_-Whanganui	Cheltenham	-40.1336	175.6576	2015	5506546	1376636500
SRR21156318	Neptunus	77.80	69,45	ST15NZ_St_15640_4	St_15640_4	NA	MMcDonald_2018	Oceania	New Zealand	Manawat_-Whanganui	Cheltenham	-40.1336	175.6576	2015	5916533	1479133250
SRR21156319	Neptunus	83.85	74,87	ST15NZ_St_15640_3	St_15640_3	NA	MMcDonald_2018	Oceania	New Zealand	Manawat_-Whanganui	Cheltenham	-40.1336	175.6576	2015	5684218	1421054500
SRR21156320	Neptunus	47.54	41,6	ST15NZ_St_15640_2	St_15640_2	NA	MMcDonald_2018	Oceania	New Zealand	Manawat_-Whanganui	Cheltenham	-40.1336	175.6576	2015	5903900	1475975000
SRR21156321	Neptunus	60.60	54,49	ST15NZ_St_15640_12	St_15640_12	NA	MMcDonald_2018	Oceania	New Zealand	Manawat_-Whanganui	Cheltenham	-40.1336	175.6576	2015	4642909	1160727250
SRR21156322	Neptunus	74.14	66,52	ST15NZ_St_15640_11	St_15640_11	NA	MMcDonald_2018	Oceania	New Zealand	Manawat_-Whanganui	Cheltenham	-40.1336	175.6576	2015	4703192	1175798000
SRR21156323	Neptunus	61.29	55,3	ST15NZ_St_15640_10	St_15640_10	NA	MMcDonald_2018	Oceania	New Zealand	Manawat_-Whanganui	Cheltenham	-40.1336	175.6576	2015	4843821	1210955250
SRR21156324	Neptunus	63.00	55,96	ST15NZ_St_15640_1	St_15640_1	NA	MMcDonald_2018	Oceania	New Zealand	Manawat_-Whanganui	Cheltenham	-40.1336	175.6576	2015	6058148	1514537000
SRR21156325	Neptunus	57.81	50,97	ST15NZ_St_15601_9	St_15601_9	NA	MMcDonald_2018	Oceania	New Zealand	Canterbury	Chertsey	-43.801	171.9376	2015	7489554	1872388500
SRR21156326	Neptunus	52.55	46,79	ST15NZ_St_15601_8	St_15601_8	NA	MMcDonald_2018	Oceania	New Zealand	Canterbury	Chertsey	-43.801	171.9376	2015	6854288	1713572000
SRR21156328	Neptunus	61.38	54,34	ST15NZ_St_15601_7	St_15601_7	NA	MMcDonald_2018	Oceania	New Zealand	Canterbury	Chertsey	-43.801	171.9376	2015	6632913	1658228250
SRR21156329	Neptunus	66.83	59,26	ST15NZ_St_15601_6	St_15601_6	NA	MMcDonald_2018	Oceania	New Zealand	Canterbury	Chertsey	-43.801	171.9376	2015	7034166	1758541500
SRR21156330	Neptunus	59.47	52,63	ST15NZ_St_15601_5	St_15601_5	NA	MMcDonald_2018	Oceania	New Zealand	Canterbury	Chertsey	-43.801	171.9376	2015	7411251	1852812750
SRR21156331	Neptunus	62.92	55,7	ST15NZ_St_15601_4	St_15601_4	NA	MMcDonald_2018	Oceania	New Zealand	Canterbury	Chertsey	-43.801	171.9376	2015	6864498	1716124500
SRR21156332	Neptunus	58.33	51,42	ST15NZ_St_15601_3	St_15601_3	NA	MMcDonald_2018	Oceania	New Zealand	Canterbury	Chertsey	-43.801	171.9376	2015	7041076	1760269000
SRR21156333	Neptunus	39.89	34,68	ST15NZ_St_15601_20	St_15601_20	NA	MMcDonald_2018	Oceania	New Zealand	Canterbury	Chertsey	-43.801	171.9376	2015	6556806	1639201500
SRR21156334	Neptunus	53.11	47,05	ST15NZ_St_15601_2	St_15601_2	NA	MMcDonald_2018	Oceania	New Zealand	Canterbury	Chertsey	-43.801	171.9376	2015	7001432	1750358000
SRR21156335	Neptunus	54.99	48,75	ST15NZ_St_15601_19	St_15601_19	NA	MMcDonald_2018	Oceania	New Zealand	Canterbury	Chertsey	-43.801	171.9376	2015	6868201	1717050250
SRR21156336	Neptunus	49.78	44,12	ST15NZ_St_15601_18	St_15601_18	NA	MMcDonald_2018	Oceania	New Zealand	Canterbury	Chertsey	-43.801	171.9376	2015	7260474	1815118500
SRR21156337	Neptunus	52.76	46,74	ST15NZ_St_15601_17	St_15601_17	NA	MMcDonald_2018	Oceania	New Zealand	Canterbury	Chertsey	-43.801	171.9376	2015	7043346	1760836500
SRR21156035	Rosetta	0.00	-1	Uruguay_1993_STUR93_LH4a_1	D110	STUR93-LH4a.1	ETHZ_2020	South America	Uruguay	NA	NA	-34.86	-56.23	1993	4214535	1264360500
SRR21156036	Rosetta	0.00	-1	Uruguay_1993_STUR93_LF2b_1	D109	STUR93-LF2b.1	ETHZ_2020	South America	Uruguay	NA	NA	-34.86	-56.23	1993	4316594	1294978200
SRR21156038	Rosetta	0.00	-1	Uruguay_1993_STUR93_LC1b_1	D108	STUR93-LC1b.1	ETHZ_2020	South America	Uruguay	NA	NA	-34.86	-56.23	1993	3687206	1106161800
SRR21156039	Rosetta	0.00	-1	Uruguay_1993_STUR93_LA4a_1	D111	STUR93-LA4a.1	ETHZ_2020	South America	Uruguay	NA	NA	-34.86	-56.23	1993	4349623	1304886900
SRR21156040	Rosetta	0.00	-1	Uruguay_1993_STUR93_EG4c_1	D34	STUR93-EG4c.1	ETHZ_2020	South America	Uruguay	NA	NA	-34.86	-56.23	1993	4982861	1494858300
SRR21156041	Rosetta	0.00	-1	Uruguay_1993_STUR93_EG4a_3	D33	STUR93-EG4a.3	ETHZ_2020	South America	Uruguay	NA	NA	-34.86	-56.23	1993	4232314	1269694200
SRR21156042	Rosetta	0.00	-1	Uruguay_1993_STUR93_EE3a_1	D142	STUR93-EE3a.1	ETHZ_2020	South America	Uruguay	NA	NA	-34.86	-56.23	1993	3569660	1070898000
SRR21156068	Rosetta	0.02	-1	ST95CH_5A1a	CH95 5A1a	NA	Unine_third_batch_2018	South America	Chile	NA	NA	-33.4482	-70.6669	1995	3914614	782922800
SRR21156069	Rosetta	0.01	-1	ST95CH_3B2a	STCH95_3B2a	NA	Unine_third_batch_2018	South America	Chile	NA	NA	-33.4482	-70.6669	1995	4595225	919045000
SRR21156074	Rosetta	0.02	-1	ST93URU_LC16_2	URU93 LC16.2	NA	Unine_third_batch_2018	South America	Uruguay	Colonia	NA	-34.4636	-57.8437	1993	2377164	475432800
SRR21156075	Rosetta	0.03	-1	ST93URU_EE4a_1	URU93_EE4a-1	NA	Unine_third_batch_2018	South America	Uruguay	Colonia	NA	-34.4636	-57.8437	1993	3280875	656175000
SRR21156076	Rosetta	0.01	-1	ST93URU_EE3b_1	URU93_EE3b-1	NA	Unine_third_batch_2018	South America	Uruguay	Colonia	NA	-34.4636	-57.8437	1993	3205401	641080200
SRR21156226	Rosetta	0.00	-1	Chile_1995_STCH95_3E4a	D116	STCH95-3E4a	ETHZ_2020	South America	Chile	NA	Central region of Chile shown in map in notebook, 11	-33.45	-70.67	1995	4045487	1213646100
SRR21156280	Rosetta	0.00	-1	Uruguay_1993_STUR93_EE2a_1	D162	STUR93-EE2a.1	ETHZ_2020	South America	Uruguay	NA	NA	-34.86	-56.23	1993	3400111	1020033300
SRR21156281	Rosetta	0.00	-1	Uruguay_1993_STUR93_EE1d_1	D32	STUR93-EE1d.1	ETHZ_2020	South America	Uruguay	NA	NA	-34.86	-56.23	1993	4438552	1331565600
SRR21156282	Rosetta	0.00	-1	Uruguay_1993_STUR93_ED3b_1	D31	STUR93-ED3b.1	ETHZ_2020	South America	Uruguay	NA	NA	-34.86	-56.23	1993	5036125	1510837500
SRR21156283	Rosetta	0.00	-1	Uruguay_1993_STUR93_EC3d_1	D30	STUR93-EC3d.1	ETHZ_2020	South America	Uruguay	NA	NA	-34.86	-56.23	1993	3627656	1088296800
SRR21156284	Rosetta	0.00	-1	Uruguay_1993_STUR93_EC2b_1	D161	STUR93-EC2b.1	ETHZ_2020	South America	Uruguay	NA	NA	-34.86	-56.23	1993	3683924	1105177200
SRR21156286	Rosetta	0.00	-1	Uruguay_1993_STUR93_EC1c_1	D160	STUR93-EC1c.1	ETHZ_2020	South America	Uruguay	NA	NA	-34.86	-56.23	1993	3407568	1022270400
SRR21156287	Rosetta	0.00	-1	Uruguay_1993_STUR93_EC1b_1	D29	STUR93-EC1b.1	ETHZ_2020	South America	Uruguay	NA	NA	-34.86	-56.23	1993	3338104	1001431200
SRR21156340	Rosetta	0.03	-1	ST00ARG_BD1D1a1	Arg_BD00_01	Arg00_1D1a1	NA	South America	Argentina	NA	NA	-34.612	-58.402	NA	1795929	359185800
SRR21156341	Rosetta	0.02	-1	ST00ARG_BD0069	ARG BD0069	NA	NA	South America	Argentina	NA	NA	-34.612	-58.402	NA	2727429	545485800
SRR21156371	Rosetta	0.00	-1	Argentina_2000_BOO59_C4a2	D13	BOO59-C4a2	ETHZ_2020	South America	Argentina	Barrow	NA	-37.89	-60.35	2000	3708182	1112454600
SRR21156372	Rosetta	0.00	-1	Argentina_2000_BOO54_F8b1	D69	BOO54-F8b1	ETHZ_2020	South America	Argentina	Barrow	NA	-37.89	-60.35	2000	5507546	1652263800
SRR21156373	Rosetta	0.00	-1	Argentina_2000_BOO36_B4a1	D124	BOO36-B4a1	ETHZ_2020	South America	Argentina	Barrow	NA	-37.89	-60.35	2000	3813456	1144036800
SRR21156374	Rosetta	0.00	-1	Argentina_2000_BOO32_B5a1	D143	BOO32-B5a1	ETHZ_2020	South America	Argentina	Barrow	NA	-37.89	-60.35	2000	4593968	1378190400
SRR21156375	Rosetta	0.00	-1	Argentina_2000_BOO28_F15b2	D68	BOO28-F15b2	ETHZ_2020	South America	Argentina	Barrow	NA	-37.89	-60.35	2000	4761729	1428518700
SRR21156376	Rosetta	0.00	-1	Argentina_2000_BOO14_F15a3	D67	BOO14-F15a3	ETHZ_2020	South America	Argentina	Barrow	NA	-37.89	-60.35	2000	3830777	1149233100
SRR21156377	Rosetta	0.00	-1	Argentina_2000_BOO12_F5a1	D66	BOO12-F5a1	ETHZ_2020	South America	Argentina	Barrow	NA	-37.89	-60.35	2000	4606724	1382017200
SRR21156378	Rosetta	0.00	-1	Argentina_2000_BOO10_F9a2	D65	BOO10-F9a2	ETHZ_2020	South America	Argentina	Barrow	NA	-37.89	-60.35	2000	3910593	1173177900
SRR21156434	Rosetta	0.00	-1	Chile_1995_STCH95_3A3a	D146	STCH95-3A3a	ETHZ_2020	South America	Chile	NA	Central region of Chile shown in map in notebook, 11	-33.45	-70.67	1995	4727143	1418142900
SRR21156435	Rosetta	0.00	-1	Chile_1995_STCH95_1H2a	D119	STCH95-1H2a	ETHZ_2020	South America	Chile	NA	Central region of Chile shown in map in notebook, 11	-33.45	-70.67	1995	3781890	1134567000
SRR21156436	Rosetta	0.00	-1	Chile_1995_STCH95_1H1a	D118	STCH95-1H1a	ETHZ_2020	South America	Chile	NA	Central region of Chile shown in map in notebook, 11	-33.45	-70.67	1995	3665919	1099775700
SRR21156437	Rosetta	0.00	-1	Chile_1995_STCH95_1G3a	D3	STCH95-1G3a	ETHZ_2020	South America	Chile	NA	Central region of Chile shown in map in notebook, 11	-33.45	-70.67	1995	4443436	1333030800
SRR21156438	Rosetta	0.00	-1	Chile_1995_STCH95_1F3a	D16	STCH95-1F3a	ETHZ_2020	South America	Chile	NA	Central region of Chile shown in map in notebook, 11	-33.45	-70.67	1995	3481512	1044453600
SRR21156439	Rosetta	0.00	-1	Chile_1995_STCH95_1F2a	D117	STCH95-1F2a	ETHZ_2020	South America	Chile	NA	Central region of Chile shown in map in notebook, 11	-33.45	-70.67	1995	3447268	1034180400
SRR21156440	Rosetta	0.00	-1	Chile_1995_STCH95_1C3a	D115	STCH95-1C3a	ETHZ_2020	South America	Chile	NA	Central region of Chile shown in map in notebook, 11	-33.45	-70.67	1995	4306451	1291935300
SRR21156441	Rosetta	0.00	-1	Chile_1995_STCH95_1B2a	D128	STCH95-1B2a	ETHZ_2020	South America	Chile	NA	Central region of Chile shown in map in notebook, 11	-33.45	-70.67	1995	4040382	1212114600
SRR21156443	Rosetta	0.00	-1	Chile_1995_STCH95_1B1a	D114	STCH95-1B1a	ETHZ_2020	South America	Chile	NA	Central region of Chile shown in map in notebook, 11	-33.45	-70.67	1995	3524241	1057272300
SRR21156444	Rosetta	0.00	-1	Chile_1995_STCH95_1A2a	D83	STCH95-1A2a	ETHZ_2020	South America	Chile	NA	Central region of Chile shown in map in notebook, 11	-33.45	-70.67	1995	4022551	1206765300
SRR21156445	Rosetta	0.00	-1	Chile_1995_STCH95_10B4a	D127	STCH95-10B4a	ETHZ_2020	South America	Chile	NA	Central region of Chile shown in map in notebook, 11	-33.45	-70.67	1995	3913584	1174075200
SRR21156461	Rosetta	0.00	-1	Argentina_2000_BOO9_F15a2	D123	BOO9-F15a2	ETHZ_2020	South America	Argentina	Barrow	NA	-37.89	-60.35	2000	4226046	1267813800
SRR21156462	Rosetta	0.00	-1	Argentina_2000_BOO71_EI1a2p	D71	BOO71-EI1a2p	ETHZ_2020	South America	Argentina	Barrow	NA	-37.89	-60.35	2000	4011776	1203532800
SRR21156463	Rosetta	0.00	-1	Argentina_2000_BOO61_FI5b2p	D70	BOO61-FI5b2p	ETHZ_2020	South America	Argentina	Barrow	NA	-37.89	-60.35	2000	4812697	1443809100
SRR21156035	Styx	7.08	7,04	Uruguay_1993_STUR93_LH4a_1	D110	STUR93-LH4a.1	ETHZ_2020	South America	Uruguay	NA	NA	-34.86	-56.23	1993	4214535	1264360500
SRR21156036	Styx	5.45	5,4	Uruguay_1993_STUR93_LF2b_1	D109	STUR93-LF2b.1	ETHZ_2020	South America	Uruguay	NA	NA	-34.86	-56.23	1993	4316594	1294978200
SRR21156038	Styx	7.86	7,81	Uruguay_1993_STUR93_LC1b_1	D108	STUR93-LC1b.1	ETHZ_2020	South America	Uruguay	NA	NA	-34.86	-56.23	1993	3687206	1106161800
SRR21156039	Styx	16.47	16,37	Uruguay_1993_STUR93_LA4a_1	D111	STUR93-LA4a.1	ETHZ_2020	South America	Uruguay	NA	NA	-34.86	-56.23	1993	4349623	1304886900
SRR21156040	Styx	9.42	9,36	Uruguay_1993_STUR93_EG4c_1	D34	STUR93-EG4c.1	ETHZ_2020	South America	Uruguay	NA	NA	-34.86	-56.23	1993	4982861	1494858300
SRR21156041	Styx	3.13	3,1	Uruguay_1993_STUR93_EG4a_3	D33	STUR93-EG4a.3	ETHZ_2020	South America	Uruguay	NA	NA	-34.86	-56.23	1993	4232314	1269694200
SRR21156042	Styx	17.94	17,89	Uruguay_1993_STUR93_EE3a_1	D142	STUR93-EE3a.1	ETHZ_2020	South America	Uruguay	NA	NA	-34.86	-56.23	1993	3569660	1070898000
SRR21156068	Styx	4.72	4,69	ST95CH_5A1a	CH95 5A1a	NA	Unine_third_batch_2018	South America	Chile	NA	NA	-33.4482	-70.6669	1995	3914614	782922800
SRR21156069	Styx	11.02	10,97	ST95CH_3B2a	STCH95_3B2a	NA	Unine_third_batch_2018	South America	Chile	NA	NA	-33.4482	-70.6669	1995	4595225	919045000
SRR21156074	Styx	7.29	7,18	ST93URU_LC16_2	URU93 LC16.2	NA	Unine_third_batch_2018	South America	Uruguay	Colonia	NA	-34.4636	-57.8437	1993	2377164	475432800
SRR21156075	Styx	7.14	7,03	ST93URU_EE4a_1	URU93_EE4a-1	NA	Unine_third_batch_2018	South America	Uruguay	Colonia	NA	-34.4636	-57.8437	1993	3280875	656175000
SRR21156076	Styx	17.69	17,59	ST93URU_EE3b_1	URU93_EE3b-1	NA	Unine_third_batch_2018	South America	Uruguay	Colonia	NA	-34.4636	-57.8437	1993	3205401	641080200
SRR21156226	Styx	15.07	15,04	Chile_1995_STCH95_3E4a	D116	STCH95-3E4a	ETHZ_2020	South America	Chile	NA	Central region of Chile shown in map in notebook, 11	-33.45	-70.67	1995	4045487	1213646100
SRR21156280	Styx	12.03	11,97	Uruguay_1993_STUR93_EE2a_1	D162	STUR93-EE2a.1	ETHZ_2020	South America	Uruguay	NA	NA	-34.86	-56.23	1993	3400111	1020033300
SRR21156281	Styx	11.08	11,04	Uruguay_1993_STUR93_EE1d_1	D32	STUR93-EE1d.1	ETHZ_2020	South America	Uruguay	NA	NA	-34.86	-56.23	1993	4438552	1331565600
SRR21156282	Styx	4.08	4,06	Uruguay_1993_STUR93_ED3b_1	D31	STUR93-ED3b.1	ETHZ_2020	South America	Uruguay	NA	NA	-34.86	-56.23	1993	5036125	1510837500
SRR21156283	Styx	3.36	3,32	Uruguay_1993_STUR93_EC3d_1	D30	STUR93-EC3d.1	ETHZ_2020	South America	Uruguay	NA	NA	-34.86	-56.23	1993	3627656	1088296800
SRR21156284	Styx	14.00	13,93	Uruguay_1993_STUR93_EC2b_1	D161	STUR93-EC2b.1	ETHZ_2020	South America	Uruguay	NA	NA	-34.86	-56.23	1993	3683924	1105177200
SRR21156286	Styx	5.34	5,33	Uruguay_1993_STUR93_EC1c_1	D160	STUR93-EC1c.1	ETHZ_2020	South America	Uruguay	NA	NA	-34.86	-56.23	1993	3407568	1022270400
SRR21156287	Styx	9.96	9,86	Uruguay_1993_STUR93_EC1b_1	D29	STUR93-EC1b.1	ETHZ_2020	South America	Uruguay	NA	NA	-34.86	-56.23	1993	3338104	1001431200
SRR21156340	Styx	33.86	33,63	ST00ARG_BD1D1a1	Arg_BD00_01	Arg00_1D1a1	NA	South America	Argentina	NA	NA	-34.612	-58.402	NA	1795929	359185800
SRR21156341	Styx	17.49	17,35	ST00ARG_BD0069	ARG BD0069	NA	NA	South America	Argentina	NA	NA	-34.612	-58.402	NA	2727429	545485800
SRR21156371	Styx	29.22	29,07	Argentina_2000_BOO59_C4a2	D13	BOO59-C4a2	ETHZ_2020	South America	Argentina	Barrow	NA	-37.89	-60.35	2000	3708182	1112454600
SRR21156372	Styx	39.77	39,59	Argentina_2000_BOO54_F8b1	D69	BOO54-F8b1	ETHZ_2020	South America	Argentina	Barrow	NA	-37.89	-60.35	2000	5507546	1652263800
SRR21156373	Styx	31.43	31,28	Argentina_2000_BOO36_B4a1	D124	BOO36-B4a1	ETHZ_2020	South America	Argentina	Barrow	NA	-37.89	-60.35	2000	3813456	1144036800
SRR21156374	Styx	22.97	22,86	Argentina_2000_BOO32_B5a1	D143	BOO32-B5a1	ETHZ_2020	South America	Argentina	Barrow	NA	-37.89	-60.35	2000	4593968	1378190400
SRR21156375	Styx	38.79	38,61	Argentina_2000_BOO28_F15b2	D68	BOO28-F15b2	ETHZ_2020	South America	Argentina	Barrow	NA	-37.89	-60.35	2000	4761729	1428518700
SRR21156376	Styx	23.78	23,71	Argentina_2000_BOO14_F15a3	D67	BOO14-F15a3	ETHZ_2020	South America	Argentina	Barrow	NA	-37.89	-60.35	2000	3830777	1149233100
SRR21156377	Styx	34.47	34,36	Argentina_2000_BOO12_F5a1	D66	BOO12-F5a1	ETHZ_2020	South America	Argentina	Barrow	NA	-37.89	-60.35	2000	4606724	1382017200
SRR21156378	Styx	29.83	29,68	Argentina_2000_BOO10_F9a2	D65	BOO10-F9a2	ETHZ_2020	South America	Argentina	Barrow	NA	-37.89	-60.35	2000	3910593	1173177900
SRR21156434	Styx	12.67	12,64	Chile_1995_STCH95_3A3a	D146	STCH95-3A3a	ETHZ_2020	South America	Chile	NA	Central region of Chile shown in map in notebook, 11	-33.45	-70.67	1995	4727143	1418142900
SRR21156435	Styx	10.49	10,46	Chile_1995_STCH95_1H2a	D119	STCH95-1H2a	ETHZ_2020	South America	Chile	NA	Central region of Chile shown in map in notebook, 11	-33.45	-70.67	1995	3781890	1134567000
SRR21156436	Styx	12.76	12,73	Chile_1995_STCH95_1H1a	D118	STCH95-1H1a	ETHZ_2020	South America	Chile	NA	Central region of Chile shown in map in notebook, 11	-33.45	-70.67	1995	3665919	1099775700
SRR21156437	Styx	5.94	5,92	Chile_1995_STCH95_1G3a	D3	STCH95-1G3a	ETHZ_2020	South America	Chile	NA	Central region of Chile shown in map in notebook, 11	-33.45	-70.67	1995	4443436	1333030800
SRR21156438	Styx	10.72	10,69	Chile_1995_STCH95_1F3a	D16	STCH95-1F3a	ETHZ_2020	South America	Chile	NA	Central region of Chile shown in map in notebook, 11	-33.45	-70.67	1995	3481512	1044453600
SRR21156439	Styx	7.90	7,88	Chile_1995_STCH95_1F2a	D117	STCH95-1F2a	ETHZ_2020	South America	Chile	NA	Central region of Chile shown in map in notebook, 11	-33.45	-70.67	1995	3447268	1034180400
SRR21156440	Styx	13.06	13,03	Chile_1995_STCH95_1C3a	D115	STCH95-1C3a	ETHZ_2020	South America	Chile	NA	Central region of Chile shown in map in notebook, 11	-33.45	-70.67	1995	4306451	1291935300
SRR21156441	Styx	21.89	21,84	Chile_1995_STCH95_1B2a	D128	STCH95-1B2a	ETHZ_2020	South America	Chile	NA	Central region of Chile shown in map in notebook, 11	-33.45	-70.67	1995	4040382	1212114600
SRR21156443	Styx	17.51	17,46	Chile_1995_STCH95_1B1a	D114	STCH95-1B1a	ETHZ_2020	South America	Chile	NA	Central region of Chile shown in map in notebook, 11	-33.45	-70.67	1995	3524241	1057272300
SRR21156444	Styx	10.31	10,29	Chile_1995_STCH95_1A2a	D83	STCH95-1A2a	ETHZ_2020	South America	Chile	NA	Central region of Chile shown in map in notebook, 11	-33.45	-70.67	1995	4022551	1206765300
SRR21156445	Styx	6.04	6,02	Chile_1995_STCH95_10B4a	D127	STCH95-10B4a	ETHZ_2020	South America	Chile	NA	Central region of Chile shown in map in notebook, 11	-33.45	-70.67	1995	3913584	1174075200
SRR21156461	Styx	16.74	16,68	Argentina_2000_BOO9_F15a2	D123	BOO9-F15a2	ETHZ_2020	South America	Argentina	Barrow	NA	-37.89	-60.35	2000	4226046	1267813800
SRR21156462	Styx	18.20	18,11	Argentina_2000_BOO71_EI1a2p	D71	BOO71-EI1a2p	ETHZ_2020	South America	Argentina	Barrow	NA	-37.89	-60.35	2000	4011776	1203532800
SRR21156463	Styx	34.57	34,44	Argentina_2000_BOO61_FI5b2p	D70	BOO61-FI5b2p	ETHZ_2020	South America	Argentina	Barrow	NA	-37.89	-60.35	2000	4812697	1443809100
SRR21156035	Neptunus	24.43	22,58	Uruguay_1993_STUR93_LH4a_1	D110	STUR93-LH4a.1	ETHZ_2020	South America	Uruguay	NA	NA	-34.86	-56.23	1993	4214535	1264360500
SRR21156036	Neptunus	38.59	35,78	Uruguay_1993_STUR93_LF2b_1	D109	STUR93-LF2b.1	ETHZ_2020	South America	Uruguay	NA	NA	-34.86	-56.23	1993	4316594	1294978200
SRR21156038	Neptunus	41.03	38,29	Uruguay_1993_STUR93_LC1b_1	D108	STUR93-LC1b.1	ETHZ_2020	South America	Uruguay	NA	NA	-34.86	-56.23	1993	3687206	1106161800
SRR21156039	Neptunus	35.60	32,81	Uruguay_1993_STUR93_LA4a_1	D111	STUR93-LA4a.1	ETHZ_2020	South America	Uruguay	NA	NA	-34.86	-56.23	1993	4349623	1304886900
SRR21156040	Neptunus	21.36	19,76	Uruguay_1993_STUR93_EG4c_1	D34	STUR93-EG4c.1	ETHZ_2020	South America	Uruguay	NA	NA	-34.86	-56.23	1993	4982861	1494858300
SRR21156041	Neptunus	24.37	22,49	Uruguay_1993_STUR93_EG4a_3	D33	STUR93-EG4a.3	ETHZ_2020	South America	Uruguay	NA	NA	-34.86	-56.23	1993	4232314	1269694200
SRR21156042	Neptunus	48.40	44,11	Uruguay_1993_STUR93_EE3a_1	D142	STUR93-EE3a.1	ETHZ_2020	South America	Uruguay	NA	NA	-34.86	-56.23	1993	3569660	1070898000
SRR21156068	Neptunus	32.31	29,76	ST95CH_5A1a	CH95 5A1a	NA	Unine_third_batch_2018	South America	Chile	NA	NA	-33.4482	-70.6669	1995	3914614	782922800
SRR21156069	Neptunus	32.73	30,19	ST95CH_3B2a	STCH95_3B2a	NA	Unine_third_batch_2018	South America	Chile	NA	NA	-33.4482	-70.6669	1995	4595225	919045000
SRR21156074	Neptunus	42.57	39,18	ST93URU_LC16_2	URU93 LC16.2	NA	Unine_third_batch_2018	South America	Uruguay	Colonia	NA	-34.4636	-57.8437	1993	2377164	475432800
SRR21156075	Neptunus	53.99	49,52	ST93URU_EE4a_1	URU93_EE4a-1	NA	Unine_third_batch_2018	South America	Uruguay	Colonia	NA	-34.4636	-57.8437	1993	3280875	656175000
SRR21156076	Neptunus	44.62	40,01	ST93URU_EE3b_1	URU93_EE3b-1	NA	Unine_third_batch_2018	South America	Uruguay	Colonia	NA	-34.4636	-57.8437	1993	3205401	641080200
SRR21156226	Neptunus	38.76	35,71	Chile_1995_STCH95_3E4a	D116	STCH95-3E4a	ETHZ_2020	South America	Chile	NA	Central region of Chile shown in map in notebook, 11	-33.45	-70.67	1995	4045487	1213646100
SRR21156280	Neptunus	34.37	31,78	Uruguay_1993_STUR93_EE2a_1	D162	STUR93-EE2a.1	ETHZ_2020	South America	Uruguay	NA	NA	-34.86	-56.23	1993	3400111	1020033300
SRR21156281	Neptunus	28.34	26,41	Uruguay_1993_STUR93_EE1d_1	D32	STUR93-EE1d.1	ETHZ_2020	South America	Uruguay	NA	NA	-34.86	-56.23	1993	4438552	1331565600
SRR21156282	Neptunus	32.93	30,11	Uruguay_1993_STUR93_ED3b_1	D31	STUR93-ED3b.1	ETHZ_2020	South America	Uruguay	NA	NA	-34.86	-56.23	1993	5036125	1510837500
SRR21156283	Neptunus	36.21	33,34	Uruguay_1993_STUR93_EC3d_1	D30	STUR93-EC3d.1	ETHZ_2020	South America	Uruguay	NA	NA	-34.86	-56.23	1993	3627656	1088296800
SRR21156284	Neptunus	28.03	26,03	Uruguay_1993_STUR93_EC2b_1	D161	STUR93-EC2b.1	ETHZ_2020	South America	Uruguay	NA	NA	-34.86	-56.23	1993	3683924	1105177200
SRR21156286	Neptunus	30.15	27,97	Uruguay_1993_STUR93_EC1c_1	D160	STUR93-EC1c.1	ETHZ_2020	South America	Uruguay	NA	NA	-34.86	-56.23	1993	3407568	1022270400
SRR21156287	Neptunus	28.52	26,52	Uruguay_1993_STUR93_EC1b_1	D29	STUR93-EC1b.1	ETHZ_2020	South America	Uruguay	NA	NA	-34.86	-56.23	1993	3338104	1001431200
SRR21156340	Neptunus	40.88	37,6	ST00ARG_BD1D1a1	Arg_BD00_01	Arg00_1D1a1	NA	South America	Argentina	NA	NA	-34.612	-58.402	NA	1795929	359185800
SRR21156341	Neptunus	41.68	38,16	ST00ARG_BD0069	ARG BD0069	NA	NA	South America	Argentina	NA	NA	-34.612	-58.402	NA	2727429	545485800
SRR21156371	Neptunus	29.51	27,44	Argentina_2000_BOO59_C4a2	D13	BOO59-C4a2	ETHZ_2020	South America	Argentina	Barrow	NA	-37.89	-60.35	2000	3708182	1112454600
SRR21156372	Neptunus	38.07	35,39	Argentina_2000_BOO54_F8b1	D69	BOO54-F8b1	ETHZ_2020	South America	Argentina	Barrow	NA	-37.89	-60.35	2000	5507546	1652263800
SRR21156373	Neptunus	28.43	26,51	Argentina_2000_BOO36_B4a1	D124	BOO36-B4a1	ETHZ_2020	South America	Argentina	Barrow	NA	-37.89	-60.35	2000	3813456	1144036800
SRR21156374	Neptunus	37.17	34,77	Argentina_2000_BOO32_B5a1	D143	BOO32-B5a1	ETHZ_2020	South America	Argentina	Barrow	NA	-37.89	-60.35	2000	4593968	1378190400
SRR21156375	Neptunus	30.95	27,83	Argentina_2000_BOO28_F15b2	D68	BOO28-F15b2	ETHZ_2020	South America	Argentina	Barrow	NA	-37.89	-60.35	2000	4761729	1428518700
SRR21156376	Neptunus	44.96	41,88	Argentina_2000_BOO14_F15a3	D67	BOO14-F15a3	ETHZ_2020	South America	Argentina	Barrow	NA	-37.89	-60.35	2000	3830777	1149233100
SRR21156377	Neptunus	37.48	34,81	Argentina_2000_BOO12_F5a1	D66	BOO12-F5a1	ETHZ_2020	South America	Argentina	Barrow	NA	-37.89	-60.35	2000	4606724	1382017200
SRR21156378	Neptunus	39.10	35,92	Argentina_2000_BOO10_F9a2	D65	BOO10-F9a2	ETHZ_2020	South America	Argentina	Barrow	NA	-37.89	-60.35	2000	3910593	1173177900
SRR21156434	Neptunus	37.22	34,31	Chile_1995_STCH95_3A3a	D146	STCH95-3A3a	ETHZ_2020	South America	Chile	NA	Central region of Chile shown in map in notebook, 11	-33.45	-70.67	1995	4727143	1418142900
SRR21156435	Neptunus	37.03	34,17	Chile_1995_STCH95_1H2a	D119	STCH95-1H2a	ETHZ_2020	South America	Chile	NA	Central region of Chile shown in map in notebook, 11	-33.45	-70.67	1995	3781890	1134567000
SRR21156436	Neptunus	37.01	34,3	Chile_1995_STCH95_1H1a	D118	STCH95-1H1a	ETHZ_2020	South America	Chile	NA	Central region of Chile shown in map in notebook, 11	-33.45	-70.67	1995	3665919	1099775700
SRR21156437	Neptunus	40.99	37,82	Chile_1995_STCH95_1G3a	D3	STCH95-1G3a	ETHZ_2020	South America	Chile	NA	Central region of Chile shown in map in notebook, 11	-33.45	-70.67	1995	4443436	1333030800
SRR21156438	Neptunus	32.36	30,07	Chile_1995_STCH95_1F3a	D16	STCH95-1F3a	ETHZ_2020	South America	Chile	NA	Central region of Chile shown in map in notebook, 11	-33.45	-70.67	1995	3481512	1044453600
SRR21156439	Neptunus	22.82	21,2	Chile_1995_STCH95_1F2a	D117	STCH95-1F2a	ETHZ_2020	South America	Chile	NA	Central region of Chile shown in map in notebook, 11	-33.45	-70.67	1995	3447268	1034180400
SRR21156440	Neptunus	32.00	29,44	Chile_1995_STCH95_1C3a	D115	STCH95-1C3a	ETHZ_2020	South America	Chile	NA	Central region of Chile shown in map in notebook, 11	-33.45	-70.67	1995	4306451	1291935300
SRR21156441	Neptunus	36.12	33,15	Chile_1995_STCH95_1B2a	D128	STCH95-1B2a	ETHZ_2020	South America	Chile	NA	Central region of Chile shown in map in notebook, 11	-33.45	-70.67	1995	4040382	1212114600
SRR21156443	Neptunus	26.13	24,32	Chile_1995_STCH95_1B1a	D114	STCH95-1B1a	ETHZ_2020	South America	Chile	NA	Central region of Chile shown in map in notebook, 11	-33.45	-70.67	1995	3524241	1057272300
SRR21156444	Neptunus	39.53	36,21	Chile_1995_STCH95_1A2a	D83	STCH95-1A2a	ETHZ_2020	South America	Chile	NA	Central region of Chile shown in map in notebook, 11	-33.45	-70.67	1995	4022551	1206765300
SRR21156445	Neptunus	24.82	22,88	Chile_1995_STCH95_10B4a	D127	STCH95-10B4a	ETHZ_2020	South America	Chile	NA	Central region of Chile shown in map in notebook, 11	-33.45	-70.67	1995	3913584	1174075200
SRR21156461	Neptunus	30.07	27,94	Argentina_2000_BOO9_F15a2	D123	BOO9-F15a2	ETHZ_2020	South America	Argentina	Barrow	NA	-37.89	-60.35	2000	4226046	1267813800
SRR21156462	Neptunus	30.01	28,07	Argentina_2000_BOO71_EI1a2p	D71	BOO71-EI1a2p	ETHZ_2020	South America	Argentina	Barrow	NA	-37.89	-60.35	2000	4011776	1203532800
SRR21156463	Neptunus	42.75	39,85	Argentina_2000_BOO61_FI5b2p	D70	BOO61-FI5b2p	ETHZ_2020	South America	Argentina	Barrow	NA	-37.89	-60.35	2000	4812697	1443809100
