# Supplementary material for: GenomeDelta: detecting recent transposable element invasions without repeat library
Source: Genome Biol. 2024 Dec 18;25:315. doi: 10.1186/s13059-024-03459-5 (PMC11656972; doi:10.1186/s13059-024-03459-5)
Supplement: Supplementary file 2 — Additional file 2. List of assemblies of Z. tritici used in this work. [file 13059_2024_3459_MOESM2_ESM.txt]

sample_accession	sample_alias	sample_location
SAMEA5863099	ST93CNR_D3a1	Canada
SAMEA5863105	ST94KE_MF1a	Kenya
SAMEA5863096	ST00Arg_1D1a1	Argentina
SAMEA5863100	ST10CRI_0616	Czech_Republic
SAMEA5863101	ST93I_11a_2	Indiana,USA
SAMEA5863106	ST90Oreg_a15_4A_10	Oregon(USA)
SAMEA5863097	ST01Aus_1H8	Australia
SAMEA5863103	ST01IR_48b	Iran
SAMEA5863104	ST92ISY_Ar_4f	Israel
SAMEA5863107	ST09TN_26_2_0	Tunesia
SAMEA5863108	ST95UR_E2C_2	Ukraine
SAMEA5863109	ST92YEQ_4	Yemen
SAMEA5863098	ST95CH_3B2a	Switzerland
SAMEA5863102	ST01IR_26b	Iran
SAMN02746078	IPO323	Netherlands
