# Supplementary material for: GenomeDelta: detecting recent transposable element invasions without repeat library
Source: Genome Biol. 2024 Dec 18;25:315. doi: 10.1186/s13059-024-03459-5 (PMC11656972; doi:10.1186/s13059-024-03459-5)
Supplement: Supplementary file 3 — Additional file 3. [file 13059_2024_3459_MOESM3_ESM.txt]

Assembly Accession	Assembly Name	Organism Name	Organism Infraspecific Names Breed	Organism Infraspecific Names Strain	Organism Infraspecific Names Cultivar	Organism Infraspecific Names Ecotype	Organism Infraspecific Names Isolate	Organism Infraspecific Names Sex	Annotation Name	Assembly Stats Total Sequence Length	Assembly Level	Assembly Release Date	WGS project accession	Assembly Stats Contig N50	Assembly Stats Scaffold N50	Annotation BUSCO Complete	Annotation BUSCO Single Copy	Annotation BUSCO Duplicated	Annotation BUSCO Fragmented	Annotation BUSCO Missing	Annotation BUSCO Lineage	Assembly Sequencing Tech	Assembly Submitter
GCF_000146045.2	R64	Saccharomyces cerevisiae S288C	NA	S288C	NA	NA	NA	NA	SGD R64-4-1	12071326	Complete Genome	2014-12-17	NA	924431	924431	NA	NA	NA	NA	NA	NA	NA	Saccharomyces Genome Database
GCF_003013715.1	ASM301371v2	[Candida] auris	NA	B11220	NA	NA	NA	NA	Annotation submitted by Centers for Disease Control and Prevention	12249773	Complete Genome	2019-09-10	NA	2336890	2336890	NA	NA	NA	NA	NA	NA	Oxford_Nanopore	Centers for Disease Control and Prevention
GCF_003054445.1	ASM305444v1	Pichia kudriavzevii	NA	CBS573	NA	NA	NA	NA	Annotation submitted by University College Dublin	10812555	Complete Genome	2018-04-17	NA	2745854	2745854	NA	NA	NA	NA	NA	NA	PacBio	University College Dublin
GCF_030384665.1	ASM3038466v1	Lodderomyces elongisporus	NA	NRRL YB-4239	NA	NA	NA	NA	Annotation submitted by University of Illinois Urbana-Champaign	16086460	Complete Genome	2023-07-02	NA	2328861	2328861	NA	NA	NA	NA	NA	NA	PacBio Sequel IIe	University of Illinois Urbana-Champaign
GCF_000026945.1	ASM2694v1	Candida dubliniensis CD36	NA	CD36	NA	NA	NA	NA	Annotation submitted by Wellcome Trust Sanger Institute	14618422	Complete Genome	2009-02-16	NA	2267510	2267510	NA	NA	NA	NA	NA	NA	NA	Wellcome Trust Sanger Institute
GCF_947243775.1	Skud-IFO1802	Saccharomyces kudriavzevii IFO 1802	NA	IFO1802	NA	NA	NA	NA	Annotation submitted by UNIVERSITY COLLEGE DUBLIN	11913776	Complete Genome	2022-11-01	NA	901691	901691	NA	NA	NA	NA	NA	NA	PacBio	UNIVERSITY COLLEGE DUBLIN
GCF_947241705.1	Smik-IFO1815	Saccharomyces mikatae IFO 1815	NA	IFO1815	NA	NA	NA	NA	Annotation submitted by UNIVERSITY COLLEGE DUBLIN	12104871	Complete Genome	2022-11-01	NA	811203	811203	NA	NA	NA	NA	NA	NA	PacBio	UNIVERSITY COLLEGE DUBLIN
GCF_001640025.1	ASM164002v2	Sugiyamaella lignohabitans	NA	CBS 10342	NA	NA	NA	NA	Annotation submitted by University of Natural Resources and Life Sciences	15938258	Complete Genome	2016-05-06	NA	4956242	4956242	NA	NA	NA	NA	NA	NA	NA	University of Natural Resources and Life Sciences
GCA_029542845.1	ASM2954284v1	Malassezia nana	NA	CBS 9557	NA	NA	NA	NA	Annotation submitted by Duke University	7702145	Complete Genome	2023-04-03	NA	1328904	1328904	NA	NA	NA	NA	NA	NA	Oxford Nanopore PromethION; Illumina HiSeq	Duke University
GCA_029542905.1	ASM2954290v1	Malassezia arunalokei	NA	CBS 13387	NA	NA	NA	NA	Annotation submitted by Duke University	7331251	Complete Genome	2023-04-03	NA	1224706	1224706	NA	NA	NA	NA	NA	NA	Oxford Nanopore MinION; Illumina NextSeq	Duke University
GCF_029542785.1	ASM2954278v1	Malassezia japonica	NA	CBS 9431	NA	NA	NA	NA	Annotation submitted by Duke University	8433779	Complete Genome	2023-04-03	NA	1024655	1024655	NA	NA	NA	NA	NA	NA	Oxford Nanopore MinION; Illumina HiSeq	Duke University
GCF_029542925.1	ASM2954292v1	Malassezia vespertilionis	NA	CBS 15041	NA	NA	NA	NA	Annotation submitted by Duke University	7595203	Complete Genome	2023-04-03	NA	844328	844328	NA	NA	NA	NA	NA	NA	Oxford Nanopore MinION; Illumina MiSeq	Duke University
GCA_029449355.1	ASM2944935v1	Emydomyces testavorans	NA	16-2883	NA	NA	NA	NA	Annotation submitted by University of Illinois Urbana-Champaign	31798767	Complete Genome	2023-03-28	NA	9561073	9561073	NA	NA	NA	NA	NA	NA	PacBio Sequel	University of Illinois Urbana-Champaign
GCF_027921745.1	ASM2792174v1	Schizosaccharomyces osmophilus	NA	CBS 15793	NA	NA	NA	NA	Annotation submitted by National Institute of Biological Sciences, Beijing China	11416521	Complete Genome	2023-01-20	NA	3504162	3504162	NA	NA	NA	NA	NA	NA	PacBio;Illumina NovaSeq	National Institute of Biological Sciences, Beijing China
GCF_001548555.1	ASM154855v1	Eremothecium sinecaudum	NA	ATCC 58844	NA	NA	NA	NA	Annotation submitted by Duke University	8922523	Complete Genome	2016-02-04	NA	1398029	1398029	NA	NA	NA	NA	NA	NA	Illumina	Duke University
GCF_014133895.1	ASM1413389v1	Torulaspora globosa	NA	CBS764	NA	NA	NA	NA	Annotation submitted by University College Dublin	9281121	Complete Genome	2020-08-10	NA	1122226	1122226	NA	NA	NA	NA	NA	NA	PacBio	University College Dublin
GCF_005498985.1	PGRAM_IIB_1.0	Sporisorium graminicola	NA	CBS 10092	NA	NA	NA	NA	Annotation submitted by University of Liverpool, Institute of Integrative Biology	19565848	Complete Genome	2019-06-06	SRRM01	823447	966477	NA	NA	NA	NA	NA	NA	PacBio RS	University of Liverpool, Institute of Integrative Biology
GCA_021950295.1	ASM2195029v1	Epichloe scottii	NA	TT-2021a	NA	NA	NA	NA	NA	37248187	Complete Genome	2022-02-04	NA	5893790	5893790	NA	NA	NA	NA	NA	NA	Oxford Nanopore MinION	Julius Kuehn-Institute
GCF_011074865.1	ASM1107486v2	Brettanomyces nanus	NA	CBS 1945	NA	NA	NA	NA	Annotation submitted by Australian Wine Research Institute	10117252	Complete Genome	2020-12-03	NA	3303233	3303233	NA	NA	NA	NA	NA	NA	Oxford Nanopore MinION	Australian Wine Research Institute
GCF_030864355.1	ASM3086435v1	Cutaneotrichosporon cavernicola	NA	HIS019	NA	NA	NA	NA	Annotation submitted by Tokyo University of Agriculture	20237334	Complete Genome	2023-06-24	NA	3301802	3301802	NA	NA	NA	NA	NA	NA	PacBio Sequel II	Tokyo University of Agriculture
GCA_026585945.1	CBS14366_v1	[Candida] vulturna	NA	CBS 14366	NA	NA	NA	NA	NA	12864424	Complete Genome	2022-12-02	WTSQ01	1937935	1937935	NA	NA	NA	NA	NA	NA	Oxford Nanopore MinION	Westerdijk Fungal Biodiversity Institute
GCA_020342235.1	ASM2034223v1	Saccharomycopsis phalluae	NA	GUCC 202006	NA	NA	NA	NA	NA	14148124	Complete Genome	2021-10-07	NA	1822654	1822654	NA	NA	NA	NA	NA	NA	PacBio Sequel	Agricultural College
GCA_029542985.1	ASM2954298v1	Malassezia brasiliensis	NA	CBS 14135	NA	NA	NA	NA	Annotation submitted by Duke University	8000312	Complete Genome	2023-04-03	NA	1798441	1798441	NA	NA	NA	NA	NA	NA	Oxford Nanopore PromethION; Illumina HiSeq	Duke University
GCA_029542945.1	ASM2954294v1	Malassezia obtusa	NA	CBS 7876	NA	NA	NA	NA	Annotation submitted by Duke University	8169464	Complete Genome	2023-04-03	NA	1643954	1643954	NA	NA	NA	NA	NA	NA	Oxford Nanopore MinION; Illumina HiSeq	Duke University
GCA_029542805.1	ASM2954280v1	Malassezia cuniculi	NA	CBS 11721	NA	NA	NA	NA	Annotation submitted by Duke University	7453460	Complete Genome	2023-04-03	NA	1493642	1493642	NA	NA	NA	NA	NA	NA	Oxford Nanopore MinION; Oxford Nanopore PromethION; Illumina HiSeq	Duke University
GCA_029542765.1	ASM2954276v1	Malassezia psittaci	NA	CBS 14136	NA	NA	NA	NA	Annotation submitted by Duke University	8186253	Complete Genome	2023-04-03	NA	1454392	1454392	NA	NA	NA	NA	NA	NA	Illumina HiSeq; Oxford Nanopore GridION	Duke University
GCA_029542965.1	ASM2954296v1	Malassezia yamatoensis	NA	CBS 9725	NA	NA	NA	NA	Annotation submitted by Duke University	8264016	Complete Genome	2023-04-03	NA	1449273	1449273	NA	NA	NA	NA	NA	NA	Oxford Nanopore MinION; Illumina HiSeq	Duke University
GCA_029542885.1	ASM2954288v1	Malassezia caprae	NA	CBS 10434	NA	NA	NA	NA	Annotation submitted by Duke University	7728824	Complete Genome	2023-04-03	NA	1349452	1349452	NA	NA	NA	NA	NA	NA	Oxford Nanopore PromethION; Oxford Nanopore MinION; Illumina HiSeq	Duke University
GCF_013085055.1	ASM1308505v1	Fusarium oxysporum Fo47	NA	Fo47	NA	NA	NA	NA	Annotation submitted by Xi'an Jiaotong University	50358849	Complete Genome	2020-05-13	NA	4523040	4523040	NA	NA	NA	NA	NA	NA	PacBio RSII	Xi'an Jiaotong University
GCF_000143535.2	ASM14353v4	Botrytis cinerea B05.10	NA	B05.10	NA	NA	NA	NA	Annotation submitted by Syngenta Biotechnology, Inc.	42630066	Complete Genome	2015-02-05	NA	2617329	2617329	NA	NA	NA	NA	NA	NA	PacBio	Syngenta Biotechnology, Inc.
GCF_016906535.1	ASM1690653v1	Rhizoctonia solani	NA	AG-1 IA	NA	NA	XN	NA	Annotation submitted by China Agricultural University	40703773	Complete Genome	2021-02-18	NA	2303118	2303118	NA	NA	NA	NA	NA	NA	PacBio Sequel; Illumina HiSeq	China Agricultural University
GCF_001417885.1	Kmar_1.0	Kluyveromyces marxianus DMKU3-1042	NA	DMKU3-1042	NA	NA	NA	NA	Annotation submitted by Yamaguchi University	10920159	Complete Genome	2014-01-14	NA	1421472	1421472	NA	NA	NA	NA	NA	NA	Sanger ABI3730	Yamaguchi University
GCA_034406715.1	ASM3440671v1	Rhodotorula mucilaginosa	NA	GDMCC2.30	NA	NA	NA	NA	NA	20314606	Complete Genome	2023-12-15	NA	1363337	1363337	NA	NA	NA	NA	NA	NA	PacBio Sequel; Illumina NextSeq	South China Agricultural University
GCF_000002515.2	ASM251v1	Kluyveromyces lactis	NA	NRRL Y-1140	NA	NA	NA	NA	Annotation submitted by Genolevures Consortium	10689156	Complete Genome	2004-07-02	NA	1753957	1753957	NA	NA	NA	NA	NA	NA	NA	Genolevures Consortium
GCF_009556855.1	ASM955685v1	Talaromyces marneffei	NA	NA	NA	NA	11CN-20-091	NA	Annotation submitted by Broad Institute	28198338	Complete Genome	2019-11-05	NA	3704010	3704010	NA	NA	NA	NA	NA	NA	Oxford Nanopore MiniION	Broad Institute
GCA_947243795.1	Suva-ZP964	Saccharomyces uvarum	NA	ZP964	NA	NA	NA	NA	Annotation submitted by UNIVERSITY COLLEGE DUBLIN	11715280	Complete Genome	2022-11-01	NA	920918	920918	NA	NA	NA	NA	NA	NA	PacBio	UNIVERSITY COLLEGE DUBLIN
GCF_000687475.1	ASM68747v2	Ustilaginoidea virens	NA	UV-8b	NA	NA	NA	NA	Annotation submitted by China Agricultural University	37060086	Complete Genome	2021-05-20	NA	6429791	6429791	NA	NA	NA	NA	NA	NA	PacBio RSII	China Agricultural University
GCF_026914185.1	ASM2691418v1	Puccinia triticina	NA	Pt15	NA	NA	NA	NA	Annotation submitted by Henan Agricultural University	122823596	Complete Genome	2022-12-15	NA	7485535	7485535	NA	NA	NA	NA	NA	NA	PacBio Sequel	Henan Agricultural University
GCF_016861625.1	AkawachiiIFO4308_assembly01	Aspergillus luchuensis	NA	IFO 4308	NA	NA	NA	NA	Annotation submitted by Fermentation Microbiology, Education and Research Center for Fermentation Studies, Faculty of Agriculture, Kagoshima University	37256495	Complete Genome	2021-01-30	NA	4830482	4830482	NA	NA	NA	NA	NA	NA	MinION; Illumina NovaSeq 6000	Fermentation Microbiology, Education and Research Center for Fermentation Studies, Faculty of Agriculture, Kagoshima University
GCA_001571465.2	ASM157146v2	Talaromyces pinophilus	NA	1-95	NA	NA	NA	NA	NA	36480443	Complete Genome	2017-07-18	NA	4804168	4804168	NA	NA	NA	NA	NA	NA	PacBio; Illumina HiSeq	Beijing Genomics Institute
GCA_026367775.1	ASM2636777v1	Exserohilum rostratum	NA	LWI	NA	NA	NA	NA	NA	34053972	Complete Genome	2022-11-24	NA	2207071	2207071	NA	NA	NA	NA	NA	NA	Illumina; PacBio Sequel	Guizhou University
GCA_026958235.1	ASM2695823v1	Clonostachys rosea	NA	CR-7	NA	NA	NA	NA	NA	58715541	Complete Genome	2022-12-16	NA	7557228	7557228	NA	NA	NA	NA	NA	NA	PacBio Sequel	Dr. Harald Berger
GCF_000226095.1	ASM22609v1	Thermothelomyces thermophilus ATCC 42464	NA	ATCC 42464	NA	NA	NA	NA	Annotation submitted by DOE Joint Genome Institute	38744216	Complete Genome	2011-09-16	NA	5062665	5062665	NA	NA	NA	NA	NA	NA	Sanger	DOE Joint Genome Institute
GCF_011074885.1	ASM1107488v2	Brettanomyces bruxellensis	NA	UCD 2041	NA	NA	NA	NA	Annotation submitted by Australian Wine Research Institute	13150648	Complete Genome	2020-10-30	NA	2936442	2936442	NA	NA	NA	NA	NA	NA	PacBio RSII	Australian Wine Research Institute
GCA_019431265.1	ASM1943126v1	Saccharomyces bayanus	NA	FM677	NA	NA	NA	NA	NA	12163509	Complete Genome	2021-08-01	NA	913400	913400	NA	NA	NA	NA	NA	NA	Oxford Nanopore MinION	Saint Louis University
GCA_003999685.1	ASM399968v1	Taiwanofungus camphoratus	NA	M8	NA	NA	NA	NA	NA	33045214	Complete Genome	2019-01-08	NA	2821609	2821609	NA	NA	NA	NA	NA	NA	Illumina; PacBio	Academia Sinica
GCA_001010845.1	ASM101084v1	Sporisorium scitamineum	NA	SSC39B	NA	NA	NA	NA	NA	19979571	Complete Genome	2015-05-20	NA	875830	875830	NA	NA	NA	NA	NA	NA	PacBio; Illumina	University of Sao Paulo
GCA_001936155.1	KPH12	Saccharomycopsis fibuligera	NA	KPH12	NA	NA	NA	NA	NA	19567216	Complete Genome	2017-01-05	NA	3000806	3000806	NA	NA	NA	NA	NA	NA	PacBio	Chung-Ang University
GCF_003290485.1	ASM329048v1	Malassezia restricta	NA	KCTC 27527	NA	NA	NA	NA	Annotation submitted by Korea Polar Research Institute	7330907	Complete Genome	2018-07-09	NA	1222814	1222814	NA	NA	NA	NA	NA	NA	PacBio	Korea Polar Research Institute
GCA_014334815.1	ASM1433481v1	Pyrenophora teres f. maculata	NA	NA	NA	NA	P-A14	NA	NA	42027478	Complete Genome	2020-08-31	NA	3807039	3807039	NA	NA	NA	NA	NA	NA	PacBio Sequel; Illumina	NDSU
GCA_025948275.1	ASM2594827v1	Fusarium avenaceum	NA	WV21P1A	NA	NA	NA	NA	NA	42041114	Complete Genome	2022-11-01	NA	4957983	4957983	NA	NA	NA	NA	NA	NA	Oxford Nanopore MinION	USDA ARS
GCA_002952155.1	ASM295215v1	Alternaria solani	NA	NA	NA	NA	NL03003	NA	NA	32779142	Complete Genome	2018-02-14	NA	2866555	2866555	NA	NA	NA	NA	NA	NA	PacBio	WUR
GCA_020912385.1	ASM2091238v1	Neofusicoccum parvum	NA	DUCC19944	NA	NA	NA	NA	NA	43998971	Complete Genome	2021-11-22	NA	2541632	2541632	NA	NA	NA	NA	NA	NA	PacBio Sequel; Illumina	Dankook University
GCA_022641835.1	ASM2264183v1	Cyberlindnera fabianii	NA	NA	NA	Missouri	JOY008	NA	NA	12292641	Complete Genome	2022-03-21	NA	1584725	1584725	NA	NA	NA	NA	NA	NA	Illumina; Oxford Nanopore MiniION	St. Louis College of Pharmacy
GCA_004299825.1	ASM429982v1	Cercospora sojina	NA	RACE15	NA	NA	NA	NA	NA	40115976	Complete Genome	2019-02-26	NA	4908823	4908823	NA	NA	NA	NA	NA	NA	PacBio RSII	Northeast Agricultural University
GCA_008728235.1	ASM872823v1	Lichtheimia ramosa	NA	KPH11	NA	NA	NA	NA	NA	31885420	Complete Genome	2019-09-30	NA	3350511	3350511	NA	NA	NA	NA	NA	NA	PacBio RSII	Soongsil university
GCA_003814445.1	ASM381444v1	Epichloe festucae Fl1	NA	Fl1	NA	NA	NA	NA	Annotation submitted by Massey University	34970730	Complete Genome	2018-11-23	NA	6201951	6201951	NA	NA	NA	NA	NA	NA	PacBio	Massey University
GCA_025258505.1	ASM2525850v1	Fusarium asiaticum	NA	KCTC 16664	NA	NA	NA	NA	NA	38303553	Complete Genome	2022-09-19	NA	9351427	9351427	NA	NA	NA	NA	NA	NA	PacBio Sequel	Soongsil university
GCA_025854295.1	ASM2585429v1	Lyophyllum decastes	NA	LRG-d1-1	NA	NA	NA	NA	NA	47719223	Complete Genome	2022-10-26	NA	3924849	3924849	NA	NA	NA	NA	NA	NA	Nanopore	Qingdao Agriculturual University
GCF_016861735.1	AchevalieriM1_assembly01	Aspergillus chevalieri	NA	M1	NA	NA	NA	NA	Annotation submitted by Fermentation Microbiology, Education and Research Center for Fermentation Studies, Faculty of Agriculture, Kagoshima University	29697343	Complete Genome	2021-01-30	NA	3787471	3787471	NA	NA	NA	NA	NA	NA	MinION; Illumina NovaSeq 6000	Fermentation Microbiology, Education and Research Center for Fermentation Studies, Faculty of Agriculture, Kagoshima University
GCF_004011695.2	ASM401169v2	Ascochyta rabiei	NA	NA	NA	NA	Me14	NA	Annotation submitted by Curtin University	40846718	Complete Genome	2022-08-25	NA	1944960	1944960	NA	NA	NA	NA	NA	NA	PacBio RSII	Curtin University
GCA_008274985.1	ASM827498v1	Aspergillus sojae	NA	SMF134	NA	NA	NA	NA	NA	40106795	Complete Genome	2019-09-05	NA	5060128	5060128	NA	NA	NA	NA	NA	NA	PacBio RS	Kookmin University
GCF_000091025.4	ASM9102v4	Eremothecium gossypii ATCC 10895	NA	ATCC 10895	NA	NA	NA	NA	Annotation submitted by Biozentrum, University of Basel, Switzerland	9095748	Complete Genome	2010-10-18	NA	1519140	1519140	NA	NA	NA	NA	NA	NA	NA	Biozentrum, University of Basel, Switzerland
GCA_029959215.1	ASM2995921v1	Tricholoma bakamatsutake	NA	SF-Tf05	NA	NA	NA	NA	NA	142068211	Complete Genome	2023-05-09	NA	12427164	12427164	NA	NA	NA	NA	NA	NA	PacBio Sequel	RIKEN
GCA_020809705.1	ASM2080970v1	Calonectria ilicicola	NA	GDYJ169	NA	NA	NA	NA	NA	69943776	Complete Genome	2021-11-09	NA	6787370	6787370	NA	NA	NA	NA	NA	NA	Oxford Nanopore	Beijing Forestry University
GCA_026184415.1	ASM2618441v1	Trichothecium roseum	NA	YXFP-22015	NA	NA	NA	NA	Annotation submitted by National Biopesticide Engineering Technology Research Centre, Hubei Academy of Agricultural Sciences	33510174	Complete Genome	2022-11-21	JAOAPZ01	4290040	4290040	NA	NA	NA	NA	NA	NA	Oxford Nanopore PromethION; MGISEQ-2000RS	National Biopesticide Engineering Technology Research Centre, Hubei Academy of Agricultural Sciences
GCA_003401635.1	MR1_a14_ref	Metschnikowia reukaufii	NA	MR1	NA	NA	NA	NA	NA	15522805	Complete Genome	2018-08-20	MDYR01	3323814	3387409	NA	NA	NA	NA	NA	NA	PacBio	Stanford University
GCA_032768795.1	ASM3276879v1	Tremella fuciformis	NA	NA	Tr01	NA	NA	NA	NA	28148466	Complete Genome	2023-10-17	NA	2670835	2670835	NA	NA	NA	NA	NA	NA	PacBio Sequel; Oxford Nanopore PromethION	Fujian agriculture and forestry university
GCA_002287475.2	ASM228747v2	Pyrrhoderma noxium	NA	FFPRI411160	NA	NA	NA	NA	Annotation submitted by Academia Sinica	31444514	Complete Genome	2019-07-11	NBII01	2646273	3409718	NA	NA	NA	NA	NA	NA	Nuclear: PacBio; Illumina HiSeq; Mitochondrion: PacBio RSII	Academia Sinica
GCA_033807795.1	ASM3380779v1	Kazachstania servazzii	NA	CDLB-YE05	NA	NA	NA	NA	NA	13468544	Complete Genome	2023-11-20	NA	868446	868446	NA	NA	NA	NA	NA	NA	Oxford Nanopore	Shenzhen TAISU Biotechnology Co.Ltd
GCA_019677325.2	ASM1967732v2	Pleurotus cornucopiae	NA	NA	NA	NA	CCMSSC00406	NA	Annotation submitted by Institute of Agricultural Resources and Regional Planning	32382086	Complete Genome	2021-08-25	WQMT02	215546	3564128	NA	NA	NA	NA	NA	NA	Illumina	Institute of Agricultural Resources and Regional Planning
GCF_020509005.1	Cfulv_R5_v5	Fulvia fulva	NA	Race5_Kim	NA	NA	NA	NA	Annotation submitted by University of California	67169167	Complete Genome	2022-01-24	NA	5777465	5777465	NA	NA	NA	NA	NA	NA	PacBio Sequel	University of California
GCA_024072835.1	ASM2407283v1	Epichloe amarillans	NA	NFE708	NA	NA	NA	NA	NA	38115118	Complete Genome	2022-06-30	NA	6159887	6159887	NA	NA	NA	NA	NA	NA	PacBio	Massey University
GCF_023278565.1	ASM2327856v1	Colletotrichum lupini	NA	IMI 504893	NA	NA	NA	NA	Annotation submitted by University of Western Brittany	63407421	Complete Genome	2022-05-09	NA	7871922	7871922	NA	NA	NA	NA	NA	NA	PacBio	University of Western Brittany
GCA_013177335.1	ASM1317733v1	Apiotrichum mycotoxinovorans	NA	CICC 1454	NA	NA	NA	NA	NA	30749651	Complete Genome	2020-05-27	NA	7496769	7496769	NA	NA	NA	NA	NA	NA	Oxford Nanopore	Nanjing TECH University
GCA_023658445.1	ASM2365844v1	Epichloe bromicola	NA	Nfe1	NA	NA	NA	NA	NA	46126030	Complete Genome	2022-06-07	NA	7488419	7488419	NA	NA	NA	NA	NA	NA	Oxford Nanopore MinION; Illumina	Massey University
GCA_023101225.1	ASM2310122v1	Fusarium solani-melongenae	NA	CRI 24-3	NA	NA	NA	NA	Annotation submitted by Guangdong Academy of Agricultural Sciences	49477711	Complete Genome	2022-04-25	NA	4496268	4496268	NA	NA	NA	NA	NA	NA	Oxford Nanopore; Illumina	Guangdong Academy of Agricultural Sciences
GCF_016861865.1	ApuulaauensisMK2_assembly01	Aspergillus puulaauensis	NA	MK2	NA	NA	NA	NA	Annotation submitted by Fermentation Microbiology, Education and Research Center for Fermentation Studies, Faculty of Agriculture, Kagoshima University	34318862	Complete Genome	2021-01-30	NA	4388637	4388637	NA	NA	NA	NA	NA	NA	MinION; Illumina NovaSeq 6000	Fermentation Microbiology, Education and Research Center for Fermentation Studies, Faculty of Agriculture, Kagoshima University
GCF_026873545.1	ASM2687354v1	Fusarium falciforme	NA	Fu3.1	NA	NA	NA	NA	Annotation submitted by Academia Sinica	53563088	Complete Genome	2022-12-13	NA	3875999	3875999	NA	NA	NA	NA	NA	NA	Oxford Nanopore MinION	Academia Sinica
GCA_030168465.1	ASM3016846v1	Pichia terricola	NA	0621	NA	NA	NA	NA	NA	12505616	Complete Genome	2023-06-05	NA	3385022	3385022	NA	NA	NA	NA	NA	NA	PacBio; Illumina HiSeq	Facultad de Quimica. Universidad de la Republica
GCA_004014935.1	ASM401493v1	Saccharomycopsis malanga	NA	KCN26	NA	NA	NA	NA	NA	16778506	Complete Genome	2019-01-14	NA	3137114	3137114	NA	NA	NA	NA	NA	NA	PacBio	Chung-Ang university
GCF_022605165.1	ASM2260516v1	Purpureocillium takamizusanense	NA	PT3	NA	NA	NA	NA	Annotation submitted by Tokyo University of Science	35574015	Complete Genome	2022-03-17	NA	3094299	3094299	NA	NA	NA	NA	NA	NA	Illumina HiSeq; Oxford Nanopore PromethION	Tokyo University of Science
GCA_032594075.1	ASM3259407v1	Botrytis fabae	NA	NA	NA	NA	G12	NA	NA	44982877	Complete Genome	2023-10-12	NA	2905886	2905886	NA	NA	NA	NA	NA	NA	PacBio RSII; Sanger	RPTU Kaiserslautern University
GCA_004217705.1	ASM421770v1	Metschnikowia aff. pulcherrima	NA	APC 1.2	NA	NA	NA	NA	Annotation submitted by Agroscope	15801215	Complete Genome	2019-02-20	NA	2688662	2688662	NA	NA	NA	NA	NA	NA	PacBio	Agroscope
GCA_007735645.1	ASM773564v1	Venturia effusa	NA	albino	NA	NA	NA	NA	Annotation submitted by Massey University	45212240	Complete Genome	2019-07-31	NA	2472196	2472196	NA	NA	NA	NA	NA	NA	Oxford Nanopore MiniION; Illumina MiSeq	Massey University
GCA_009938135.1	ASM993813v1	Malassezia furfur	NA	NA	NA	NA	CBS14141	NA	Annotation submitted by Jawaharlal Nehru Centre for Advanced Scientific Research	8268083	Complete Genome	2020-01-28	NA	1862503	1862503	NA	NA	NA	NA	NA	NA	PacBio RSII	Jawaharlal Nehru Centre for Advanced Scientific Research
GCA_016767195.1	ASM1676719v1	Stagonosporopsis rhizophila	NA	XDPOP-RS-16W	NA	NA	NA	NA	NA	33026169	Complete Genome	2021-01-28	NA	1782764	1782764	NA	NA	NA	NA	NA	NA	Illumina; PacBio	Chinese Academy of Forestry
GCA_001984395.2	ASM198439v2	Zygosaccharomyces parabailii	NA	ATCC 60483	NA	NA	NA	NA	Annotation submitted by Wolfe Lab	20834458	Complete Genome	2017-03-16	NA	1283838	1283838	NA	NA	NA	NA	NA	NA	PacBio	University College Dublin, Conway Institute
GCA_900080155.1	UBRO_v3	Ustilago bromivora	NA	UB2112	NA	NA	NA	NA	Annotation submitted by Institute of Bioinformatics and Systems Biology	20447485	Complete Genome	2016-11-03	NA	877262	877262	NA	NA	NA	NA	NA	NA	NA	Institute of Bioinformatics and Systems Biology
GCA_016952355.1	ASM1695235v1	Fusarium culmorum	NA	Class2-1B	NA	NA	NA	NA	Annotation submitted by Chinese Academy of Forestry	37519305	Complete Genome	2020-11-16	NA	9630554	9630554	NA	NA	NA	NA	NA	NA	PacBio RSII; Illumina HiSeq	Chinese Academy of Forestry
GCF_000226115.1	ASM22611v1	Thermothielavioides terrestris NRRL 8126	NA	NRRL 8126	NA	NA	NA	NA	Annotation submitted by DOE Joint Genome Institute	36912256	Complete Genome	2011-09-16	NA	9477512	9477512	NA	NA	NA	NA	NA	NA	Sanger	DOE Joint Genome Institute
GCA_023658475.1	ASM2365847v1	Epichloe elymi	NA	Nfe728	NA	NA	NA	NA	NA	34119850	Complete Genome	2022-06-07	NA	4992245	4992245	NA	NA	NA	NA	NA	NA	Oxford Nanopore MinION	Massey University
GCA_030389615.1	ASM3038961v1	Epichloe typhina subsp. poae	NA	Nfe76	NA	NA	NA	NA	NA	38251297	Complete Genome	2023-07-03	NA	9405279	9405279	NA	NA	NA	NA	NA	NA	Oxford Nanopore MinION; Illumina	Massey University
GCA_032355295.1	ASM3235529v1	Fusarium meridionale	NA	JX18-4	NA	NA	NA	NA	NA	37008135	Complete Genome	2023-10-04	NA	9172131	9172131	NA	NA	NA	NA	NA	NA	PacBio; Illumina	Institute of Maize Research
GCA_019565615.1	ASM1956561v1	Trichoderma simmonsii	NA	GH-Sj1	NA	NA	NA	NA	Annotation submitted by National Marine Biodiversity Institute of Korea	40078385	Complete Genome	2021-08-11	NA	6451197	6451197	NA	NA	NA	NA	NA	NA	Illumina NovaSeq; Oxford Nanopore GridION	National Marine Biodiversity Institute of Korea
GCF_013368755.1	ASM1336875v1	Talaromyces rugulosus	NA	W13939	NA	NA	NA	NA	Annotation submitted by Xi'an Jiaotong University	35758560	Complete Genome	2020-06-23	NA	5896210	5896210	NA	NA	NA	NA	NA	NA	PacBio RSII	Xi'an Jiaotong University
GCA_023920165.1	ASM2392016v1	Curvularia clavata	NA	yc1106	NA	NA	NA	NA	Annotation submitted by Guizhou Academy of Tobacco Science	32360171	Complete Genome	2022-06-27	NA	4749760	4749760	NA	NA	NA	NA	NA	NA	Illumina NovaSeq; Oxford Nanopore PromethION	Guizhou Academy of Tobacco Science
GCF_020906515.1	ASM2090651v1	Vanrija pseudolonga	NA	NA	NA	NA	DUCC4014	NA	Annotation submitted by Dankook University	24922244	Complete Genome	2021-11-21	NA	4264791	4264791	NA	NA	NA	NA	NA	NA	PacBio Sequel	Dankook University
GCA_001592805.2	ASM159280v2	Peltaster fructicola	NA	LNHT1506	NA	NA	NA	NA	Annotation submitted by Northwest A&F University	18987130	Complete Genome	2020-04-14	NA	3676293	3676293	NA	NA	NA	NA	NA	NA	Oxford Nanopore; Illumina	Northwest A&F University
GCA_015708445.2	ASM1570844v2	Clitopilus hobsonii	NA	QYL-10	NA	NA	NA	NA	NA	36926258	Complete Genome	2021-01-25	NA	3299406	3299406	NA	NA	NA	NA	NA	NA	Illumina HiSeq; PacBio Sequel	Chinese Academy of Forestry
GCA_004299765.1	ASM429976v1	Talaromyces funiculosus	NA	X33	NA	NA	NA	NA	NA	28488493	Complete Genome	2019-02-26	NA	2117970	2117970	NA	NA	NA	NA	NA	NA	PacBio	Shandong Agricultural University
GCF_013402915.1	ASM1340291v1	Zygotorulaspora mrakii	NA	NRRL Y-6702	NA	NA	NA	NA	Annotation submitted by University College Dublin	10412516	Complete Genome	2020-07-12	NA	1312970	1312970	NA	NA	NA	NA	NA	NA	PacBio	University College Dublin
GCA_017301755.1	ASM1730175v1	Pneumocystis wakefieldiae	NA	NA	NA	NA	2A	NA	Annotation submitted by National Institutes Of Health	7303369	Complete Genome	2021-03-08	NA	480681	480681	NA	NA	NA	NA	NA	NA	Illumina HiSeq	National Institutes Of Health
GCA_023650705.1	ASM2365070v1	Epichloe brachyelytri	NA	E1124	NA	NA	NA	NA	NA	44635537	Complete Genome	2022-06-06	NA	6755009	6755009	NA	NA	NA	NA	NA	NA	Oxford Nanopore MinION	Massey University
GCA_023658535.1	ASM2365853v1	Epichloe glyceriae	NA	E2772	NA	NA	NA	NA	NA	42971046	Complete Genome	2022-06-07	NA	6230339	6230339	NA	NA	NA	NA	NA	NA	Oxford Nanopore MinION	Massey University
GCA_023658505.1	ASM2365850v1	Epichloe gansuensis	NA	e7080	NA	NA	NA	NA	NA	39488938	Complete Genome	2022-06-07	NA	5308057	5308057	NA	NA	NA	NA	NA	NA	Oxford Nanopore MinION	Massey University
GCA_024584535.1	ASM2458453v1	Colletotrichum gigasporum	NA	JS-0367	NA	NA	NA	NA	NA	86997423	Complete Genome	2022-08-08	NA	9214307	9214307	NA	NA	NA	NA	NA	NA	PacBio Sequel; Illumina HiSeq PE	National Institute of Biological Resources
GCA_029489945.1	ASM2948994v1	Nigrospora osmanthi	NA	Z1	NA	NA	NA	NA	NA	45903216	Complete Genome	2023-03-30	NA	6995330	6995330	NA	NA	NA	NA	NA	NA	PacBio	minjiang university
GCA_020045945.2	ASM2004594v2	Trichoderma semiorbis	NA	FJ059	NA	NA	NA	NA	Annotation submitted by Hainan University	42023549	Complete Genome	2021-09-24	JAIMJC01	6906462	6906462	NA	NA	NA	NA	NA	NA	Oxford Nanopore PromethION; Illumina HiSeq	Hainan University
GCA_029635245.1	ASM2963524v1	Nannizziopsis arthrosporioides	NA	CBS 118890	NA	NA	NA	NA	NA	24221575	Complete Genome	2023-04-10	NA	6417451	6417451	NA	NA	NA	NA	NA	NA	Oxford Nanopore MinION	Westerdijk Fungal Biodiversity Institute
GCA_023650635.1	ASM2365063v1	Epichloe baconii	NA	E357	NA	NA	NA	NA	NA	39194522	Complete Genome	2022-06-06	NA	5987015	5987015	NA	NA	NA	NA	NA	NA	Oxford Nanopore MinION	Massey University
GCA_023273805.1	ASM2327380v1	Exobasidium cylindrosporum	NA	YG638	NA	NA	NA	NA	NA	17713252	Complete Genome	2022-05-08	NA	5696943	5696943	NA	NA	NA	NA	NA	NA	PacBio; Illumina HiSeq	Hebei University
GCA_026210745.1	ASM2621074v1	Exobasidium rhododendri	NA	CBS101457	NA	NA	NA	NA	Annotation submitted by Hebei University	17559058	Complete Genome	2022-11-16	NA	5450147	5450147	NA	NA	NA	NA	NA	NA	PacBio	Hebei University
GCA_015678955.1	ASM1567895v1	Chrysoporthe puriensis	NA	NA	NA	NA	CMW54409	NA	NA	44539370	Complete Genome	2020-11-24	NA	4781437	4781437	NA	NA	NA	NA	NA	NA	Oxford Nanopore MinION	Forestry and Agricultural Biotechnology Institute
GCA_917563905.1	NneoKNNDK_001_PacBio_v1	Neonectria neomacrospora	NA	NA	NA	NA	KNNDK1	NA	NA	37119747	Complete Genome	2021-10-15	NA	4617233	4617233	NA	NA	NA	NA	NA	NA	NA	UNIVERSITY OF COPENHAGEN (SECTION OF ORGANISMAL BIOLOGY)
GCA_017354895.1	ASM1735489v1	Podospora comata	NA	Wa139-	NA	NA	NA	NA	NA	34474293	Complete Genome	2021-03-15	NA	4603841	4603841	NA	NA	NA	NA	NA	NA	Oxford Nanopore MiniION	Uppsala University
GCA_029678045.1	ASM2967804v1	Magnusiomyces sp. LA-1	NA	LA-1	NA	NA	NA	NA	NA	19829165	Complete Genome	2023-04-11	NA	4524598	4524598	NA	NA	NA	NA	NA	NA	Illumina HiSeq; PacBio	University of Tuebingen
GCA_016413765.1	ASM1641376v1	Aspergillus felis	NA	FM324	NA	NA	NA	NA	NA	33030366	Complete Genome	2020-12-28	NA	4505747	4505747	NA	NA	NA	NA	NA	NA	PacBio Sequel	ZHEJIANG UNIVERSITY
GCA_032882995.1	ASM3288299v1	Schizosaccharomyces versatilis	NA	CBS 103	NA	NA	NA	NA	NA	15482186	Complete Genome	2023-09-01	NA	4455726	4455726	NA	NA	NA	NA	NA	NA	Oxford Nanopore PromethION; PacBio Sequel II; Illumina HiSeq	National Institute of Biological Sciences, Beijing
GCA_022965775.1	ASM2296577v1	Cercospora sp. J1 LZ-2022	NA	J1 LZ-2022	NA	NA	NA	NA	NA	33143880	Complete Genome	2022-04-13	NA	4109232	4109232	NA	NA	NA	NA	NA	NA	PacBio; Illumina MiSeq	Minjiang university
GCA_021117315.1	ASM2111731v1	Immersiporthe knoxdaviesiana	NA	NA	NA	NA	CMW 37318	NA	NA	38801209	Complete Genome	2021-12-08	NA	3955278	3955278	NA	NA	NA	NA	NA	NA	Oxford Nanopore MinION	Forestry and Agricultural Biotechnology Institute
GCA_946409495.1	Wolfe_Bari_UCD613	Blastobotrys aristatus	NA	UCD613	NA	NA	NA	NA	NA	13192792	Complete Genome	2022-08-27	NA	3526027	3526027	NA	NA	NA	NA	NA	NA	MinION,MinION,DNBSEQ-G400	UNIVERSITY COLLEGE DUBLIN
GCA_016906575.1	ASM1690657v1	Ceratobasidium sp. AG-Ba	NA	AG-Ba	NA	NA	JN	NA	Annotation submitted by China Agricultural University	96290521	Complete Genome	2021-02-18	NA	3505788	3505788	NA	NA	NA	NA	NA	NA	PacBio Sequel; Illumina HiSeq	China Agricultural University
GCA_030864385.1	ASM3086438v1	Cutaneotrichosporon sp. HIS471	NA	HIS471	NA	NA	NA	NA	Annotation submitted by Tokyo University of Agriculture	20595329	Complete Genome	2023-06-24	NA	3127558	3127558	NA	NA	NA	NA	NA	NA	PacBio Sequel II	Tokyo University of Agriculture
GCA_003955835.1	ASM395583v1	Exophiala lecanii-corni	NA	CBS 102400	NA	NA	NA	NA	NA	34391799	Complete Genome	2018-12-19	NA	2946109	2946109	NA	NA	NA	NA	NA	NA	PacBio RSII	Naval Research Laboratory
GCA_024114885.1	ASM2411488v1	Septoria linicola	NA	SE15195	NA	NA	NA	NA	Annotation submitted by INRAE	39552501	Complete Genome	2022-07-01	NA	2857637	2857637	NA	NA	NA	NA	NA	NA	PacBio RSII	INRAE
GCA_033182465.1	ASM3318246v1	Sanghuangporus weigelae	NA	Si20	NA	NA	NA	NA	NA	33912918	Complete Genome	2023-11-01	NA	2774212	2774212	NA	NA	NA	NA	NA	NA	PacBio Sequel	Beijing Forestry University
GCA_003856775.1	ASM385677v1	Hyphopichia pseudoburtonii	NA	NA	NA	NA	makgeolli	NA	NA	15547333	Complete Genome	2018-12-03	NA	2047225	2047225	NA	NA	NA	NA	NA	NA	Illumina HiSeq; PacBio	Chung-Ang university
GCA_024752435.1	ASM2475243v1	Allantophomopsis cytisporea	NA	ATCC 66955	NA	NA	NA	NA	NA	34816014	Complete Genome	2022-08-28	NA	1994825	1994825	NA	NA	NA	NA	NA	NA	Oxford Nanopore MinION; Illumina HiSeq; Illumina MiSeq	Universite Laval
GCA_024752465.1	ASM2475246v1	Allantophomopsis lycopodina	NA	ATCC 66958	NA	NA	NA	NA	NA	33865253	Complete Genome	2022-08-28	NA	1918003	1918003	NA	NA	NA	NA	NA	NA	Oxford Nanopore MinION; Illumina HiSeq; Illumina MiSeq	Universite Laval
GCA_033807595.1	ASM3380759v1	Acrodontium crateriforme	NA	NA	NA	NA	169a	NA	Annotation submitted by Academia Sinica	23050344	Complete Genome	2023-11-20	NA	1746009	1746009	NA	NA	NA	NA	NA	NA	Oxford Nanopore; Illumina NovaSeq	Academia Sinica
GCA_032598715.1	ASM3259871v1	Debaryomycetaceae sp. JAC-2022a	NA	SDSM-11251829	NA	NA	NA	NA	NA	11144167	Complete Genome	2023-10-12	NA	1637847	1637847	NA	NA	NA	NA	NA	NA	Oxford Nanopore; Illumina NovaSeq	Explogen LLC
GCA_000412225.2	ASM41222v2	[Ashbya] aceris (nom. inval.)	NA	NA	NA	NA	NA	NA	Annotation submitted by Duke University, Molecular Genetics and Microbiology	8867527	Complete Genome	2014-06-05	NA	1493473	1493473	NA	NA	NA	NA	NA	NA	NA	Duke University, Molecular Genetics and Microbiology
GCA_030370665.1	ASM3037066v1	Hanseniaspora meyeri	NA	NA	NA	NA	APC 12.1	NA	NA	8750633	Complete Genome	2023-06-28	NA	1491847	1491847	NA	NA	NA	NA	NA	NA	PacBio Sequel; Oxford Nanopore PromethION; Illumina MiSeq	Agroscope
GCA_031851675.1	ASM3185167v1	[Candida] zeylanoides	NA	NA	NA	NA	UCD849	NA	NA	10675844	Complete Genome	2023-09-24	NA	1488899	1488899	NA	NA	NA	NA	NA	NA	Oxford Nanopore MinION	University College Dublin
GCA_029542865.1	ASM2954286v1	Malassezia equina	NA	CBS 12830	NA	NA	NA	NA	Annotation submitted by Duke University	7775479	Complete Genome	2023-04-03	NA	1363896	1363896	NA	NA	NA	NA	NA	NA	Oxford Nanopore PromethION; Illumina iSeq	Duke University
GCA_946403475.1	Wolfe_Tque_UCD657	Torulaspora quercuum	NA	UCD657	NA	NA	NA	NA	NA	10330379	Complete Genome	2022-08-27	NA	1208319	1208319	NA	NA	NA	NA	NA	NA	MinION,DNBSEQ-G400	UNIVERSITY COLLEGE DUBLIN
GCA_029542825.1	ASM2954282v1	Malassezia sp. CBS 17886	NA	CBS 17886	NA	NA	NA	NA	Annotation submitted by Duke University	9312381	Complete Genome	2023-04-03	NA	1153835	1153835	NA	NA	NA	NA	NA	NA	Oxford Nanopore PromethION; Illumina NovaSeq	Duke University
GCA_013694445.1	ASM1369444v1	Torulaspora sp. CBS 2947	NA	CBS2947	NA	NA	NA	NA	Annotation submitted by University College Dublin	9264691	Complete Genome	2020-07-26	NA	1146439	1146439	NA	NA	NA	NA	NA	NA	PacBio	University College Dublin
GCA_014826065.1	ASM1482606v1	Anthracocystis panici-leucophaei	NA	SPL10	NA	NA	NA	NA	NA	18837883	Complete Genome	2020-09-30	NA	969070	969070	NA	NA	NA	NA	NA	NA	Illumina MiSeq; Oxford Nanopore MiniION	University of Sao Paulo
GCA_029952725.1	ASM2995272v1	Salmacisia buchloeana	NA	OK1	NA	NA	NA	NA	NA	20053587	Complete Genome	2023-05-07	NA	901006	901006	NA	NA	NA	NA	NA	NA	PacBio Sequel	The Pennsylvania State University
GCA_900290405.1	SacJureiUoM1	Saccharomyces jurei	NA	NA	NA	NA	NA	NA	NA	11833026	Complete Genome	2018-08-20	NA	738741	738741	NA	NA	NA	NA	NA	NA	NA	UOM-BCF
GCF_000002545.3	ASM254v2	Nakaseomyces glabratus	NA	CBS 138	NA	NA	NA	NA	Annotation submitted by Genolevures Consortium	12318245	Chromosome	2008-08-12	NA	1100349	1100349	NA	NA	NA	NA	NA	NA	NA	Genolevures Consortium
GCF_000006445.2	ASM644v2	Debaryomyces hansenii CBS767	NA	CBS767	NA	NA	NA	NA	Annotation submitted by Genolevures Consortium	12152486	Chromosome	2008-09-16	NA	993818	2007515	NA	NA	NA	NA	NA	NA	NA	Genolevures Consortium
GCF_000237345.1	ASM23734v1	Naumovozyma castellii CBS 4309	NA	type strain:CBS 4309	NA	NA	NA	NA	Annotation submitted by Wolfe Laboratory, Smurfit Institute of Genetics, Trinity College Dublin	11219539	Chromosome	2011-08-01	NA	1245273	1245273	NA	NA	NA	NA	NA	NA	NA	Wolfe Laboratory, Smurfit Institute of Genetics, Trinity College Dublin
GCF_002079055.1	ASM207905v1	Saccharomyces paradoxus	NA	CBS432	NA	NA	NA	NA	Annotation submitted by SC	12021328	Chromosome	2017-03-21	NA	835812	903028	NA	NA	NA	NA	NA	NA	PacBio	SC
GCF_000026365.1	ASM2636v1	Zygosaccharomyces rouxii	NA	CBS 732	NA	NA	NA	NA	Annotation submitted by Genolevures Consortium	9764635	Chromosome	2009-06-05	NA	1496342	1496342	NA	NA	NA	NA	NA	NA	NA	Genolevures Consortium
GCF_000243375.1	ASM24337v1	Torulaspora delbrueckii	NA	type strain:CBS 1146	NA	NA	NA	NA	Annotation submitted by Wolfe Laboratory, Smurfit Institute of Genetics, Trinity College Dublin, Ireland	9220678	Chromosome	2011-12-08	NA	539679	1218070	NA	NA	NA	NA	NA	NA	NA	Wolfe Laboratory, Smurfit Institute of Genetics, Trinity College Dublin, Ireland
GCF_000142805.1	ASM14280v1	Lachancea thermotolerans CBS 6340	NA	CBS 6340	NA	NA	NA	NA	Annotation submitted by Génolevures Consortium	10392862	Chromosome	2009-06-05	NA	1513537	1513537	NA	NA	NA	NA	NA	NA	NA	Génolevures Consortium
GCF_000304475.1	Ka_CBS2517	Kazachstania africana CBS 2517	NA	type strain:CBS 2517	NA	NA	NA	NA	Annotation submitted by Wolfe Laboratory, Smurfit Institute of Genetics, Trinity College Dublin, Ireland	11130140	Chromosome	2012-01-17	NA	925516	1026673	NA	NA	NA	NA	NA	NA	NA	Wolfe Laboratory, Smurfit Institute of Genetics, Trinity College Dublin, Ireland
GCF_000315915.1	ASM31591v1	Tetrapisispora blattae CBS 6284	NA	type strain:CBS 6284	NA	NA	NA	NA	Annotation submitted by Wolfe Laboratory, Smurfit Institute of Genetics, Trinity College Dublin, Ireland	14048593	Chromosome	2012-05-11	NA	286437	1449145	NA	NA	NA	NA	NA	NA	NA	Wolfe Laboratory, Smurfit Institute of Genetics, Trinity College Dublin, Ireland
GCF_000348985.1	ASM34898v1	Kazachstania naganishii CBS 8797	NA	type strain:CBS 8797	NA	NA	NA	NA	Annotation submitted by Wolfe Laboratory, Smurfit Institute of Genetics, Trinity College Dublin, Ireland	10845821	Chromosome	2012-09-05	NA	227487	856010	NA	NA	NA	NA	NA	NA	NA	Wolfe Laboratory, Smurfit Institute of Genetics, Trinity College Dublin, Ireland
GCF_000227115.2	ASM22711v2	Naumovozyma dairenensis CBS 421	NA	type strain:CBS 421	NA	NA	NA	NA	Annotation submitted by Wolfe Laboratory, Smurfit Institute of Genetics, Trinity College Dublin, Ireland	13527580	Chromosome	2012-08-20	NA	109578	1230053	NA	NA	NA	NA	NA	NA	NA	Wolfe Laboratory, Smurfit Institute of Genetics, Trinity College Dublin, Ireland
GCA_900535975.1	OLHI0	[Candida] hispaniensis	NA	CBS 9996	NA	NA	NA	NA	NA	10652573	Chromosome	2018-08-29	NA	1267057	2262809	NA	NA	NA	NA	NA	NA	NA	INRA UMR 1319
GCA_031590215.1	ASM3159021v1	Kazachstania bulderi	NA	CBS 8638	NA	NA	NA	NA	NA	14466915	Chromosome	2023-09-18	NA	1250941	1250941	NA	NA	NA	NA	NA	NA	PacBio Sequel	The University of Manchester
GCF_000002945.1	ASM294v2	Schizosaccharomyces pombe	NA	972h-	NA	NA	NA	NA	Annotation submitted by PomBase	12571820	Chromosome	2007-11-09	NA	2923134	4539804	NA	NA	NA	NA	NA	NA	NA	S. pombe European Sequencing Consortium (EUPOM)
GCF_000182965.3	ASM18296v3	Candida albicans SC5314	NA	SC5314	NA	NA	NA	NA	CGD A22-s07-m01-r01	14282666	Chromosome	2016-10-12	NA	334280	2231883	NA	NA	NA	NA	NA	NA	Illumina GAIIx	Stanford University
GCF_000091045.1	ASM9104v1	Cryptococcus neoformans var. neoformans JEC21	NA	JEC21	NA	NA	NA	NA	Annotation submitted by TIGR	19051922	Chromosome	2005-01-07	NA	1076541	1438950	NA	NA	NA	NA	NA	NA	NA	TIGR
GCF_000011425.1	ASM1142v1	Aspergillus nidulans FGSC A4	NA	FGSC A4	NA	NA	NA	NA	Annotation submitted by Eurofungbase (Eurofung)	29828291	Chromosome	2009-09-24	NA	679860	3704807	NA	NA	NA	NA	NA	NA	NA	Eurofungbase (Eurofung)
GCF_014117465.1	ASM1411746v1	Aspergillus flavus NRRL3357	NA	NRRL3357	NA	NA	NA	NA	Annotation submitted by University of Georgia	36995582	Chromosome	2020-08-09	NA	2397812	4658713	NA	NA	NA	NA	NA	NA	PacBio RSII; Bionano Saphyr	University of Georgia
GCF_000002525.2	ASM252v1	Yarrowia lipolytica CLIB122	NA	CLIB122	NA	NA	NA	NA	Annotation submitted by Genolevures Consortium	20502981	Chromosome	2004-07-02	NA	2069334	3633272	NA	NA	NA	NA	NA	NA	NA	Genolevures Consortium
GCF_000027005.1	ASM2700v1	Komagataella phaffii GS115	NA	GS115	NA	NA	NA	NA	Annotation submitted by Unit for Molecular Glycobiology, Department for Molecular Biomedical Research, VIB, UGent, Belgium	9216378	Chromosome	2009-05-25	NA	2394163	2394163	NA	NA	NA	NA	NA	NA	NA	Unit for Molecular Glycobiology, Department for Molecular Biomedical Research, VIB, UGent, Belgium
GCA_011022315.1	ASM1102231v1	Saccharomyces pastorianus	NA	CBS 1483	NA	NA	NA	NA	Annotation submitted by Delft University of Technology	22966002	Chromosome	2020-02-26	NA	812113	862309	NA	NA	NA	NA	NA	NA	Oxford Nanopore MiniION	Delft University of Technology
GCF_900079805.1	Fusarium_fujikuroi_IMI58289_V2	Fusarium fujikuroi IMI 58289	NA	IMI 58289	NA	NA	NA	NA	Annotation submitted by HMGU-IBIS	43832314	Chromosome	2013-08-20	NA	1182607	4234805	NA	NA	NA	NA	NA	NA	NA	HMGU-IBIS
GCA_029632965.1	ASM2963296v1	Komagataella pastoris	NA	NA	NA	NA	EAMORG09	NA	NA	9216088	Chromosome	2023-04-10	NA	2394302	2394302	NA	NA	NA	NA	NA	NA	llumina PE150	Nanjing Tech University
GCF_000185945.1	ASM18594v1	Cryptococcus gattii WM276	NA	WM276	NA	NA	NA	NA	Annotation submitted by Canada's Michael Smith Genome Sciences Centre	18374760	Chromosome	2011-01-12	NA	1265488	1333124	NA	NA	NA	NA	NA	NA	NA	Canada's Michael Smith Genome Sciences Centre
GCF_000315875.1	ASM31587v1	Candida orthopsilosis Co 90-125	NA	Co 90-125	NA	NA	NA	NA	Annotation submitted by Trinity College Dublin	12659401	Chromosome	2012-03-14	NA	120081	1644167	NA	NA	NA	NA	NA	NA	NA	Trinity College Dublin
GCA_026075535.2	ASM2607553v2	Tricholoma matsutake	NA	NA	NA	NA	NA	NA	NA	161040721	Chromosome	2022-12-26	NA	11987682	12376747	NA	NA	NA	NA	NA	NA	PacBio SequelII	Kazusa DNA Research Institute
GCA_902506015.1	ARMOSTPCHR	Armillaria ostoyae	NA	C18/9	NA	NA	NA	NA	NA	56666185	Chromosome	2019-10-22	NA	1610817	5329788	NA	NA	NA	NA	NA	NA	NA	Technische Universitat Munchen - WZW
GCF_000091225.2	ASM9122v2	Encephalitozoon cuniculi GB-M1	NA	NA	NA	NA	GB-M1	NA	Annotation submitted by Genoscope	2497519	Chromosome	2017-03-09	NA	218329	220294	NA	NA	NA	NA	NA	NA	NA	Genoscope
GCA_034423695.1	ASM3442369v1	Penicillium polonicum	NA	KACC_93368	NA	NA	NA	NA	NA	33750493	Chromosome	2023-12-17	NA	9523896	9523896	NA	NA	NA	NA	NA	NA	Oxford Nanopore GridION; Illumina NovaSeq	National Institute of Agricultural Sciences
GCF_900007375.1	ASM90000737v1	Fusarium venenatum	NA	A3/5	NA	NA	NA	NA	Annotation submitted by ROTHAMSTED RESEARCH	38581574	Chromosome	2018-03-01	NA	6056384	9140027	NA	NA	NA	NA	NA	NA	NA	ROTHAMSTED RESEARCH
GCA_032248835.1	ASM3224883v1	Ophiostoma piceae	NA	CECT20416	NA	NA	NA	NA	NA	31915525	Chromosome	2023-10-01	NA	276110	4453954	NA	NA	NA	NA	NA	NA	Illumina	CSIC
GCA_001302255.2	TraHir072	Trametes hirsuta	NA	072	NA	NA	NA	NA	NA	37433966	Chromosome	2017-02-03	NA	3045029	3045029	NA	NA	NA	NA	NA	NA	Illumina MiSeq; Illumina HiSeq	A.N. Bach Institute of Biochemistry
GCA_029906385.1	ASM2990638v1	Neofusicoccum laricinum	NA	HLJ-QQHE-4	NA	NA	NA	NA	NA	42475318	Chromosome	2023-04-30	NA	3250331	3250331	NA	NA	NA	NA	NA	NA	PacBio	Center for Biological Disaster Prevention and Control, National Forestry and Grassland Administratio
GCA_939531405.1	gsMetZobe1.1	Metschnikowia zobellii	NA	NA	NA	NA	NA	NA	NA	13602261	Chromosome	2022-05-03	NA	2836740	2836740	NA	NA	NA	NA	NA	NA	NA	WELLCOME SANGER INSTITUTE
GCA_030062975.1	ASM3006297v1	Pichia kluyveri	NA	NA	NA	NA	APC 11.10 B	NA	NA	10870839	Chromosome	2023-05-22	NA	1281695	1643796	NA	NA	NA	NA	NA	NA	Oxford Nanopore; PacBio; Illumina	Agroscope
GCF_000146465.1	ASM14646v1	Encephalitozoon intestinalis ATCC 50506	NA	ATCC 50506	NA	NA	NA	NA	Annotation submitted by Keeling lab, University of British Columbia	2216898	Chromosome	2010-08-16	NA	196642	204910	NA	NA	NA	NA	NA	NA	NA	Keeling lab, University of British Columbia
GCA_900162835.1	version 2	Sporisorium reilianum f. sp. reilianum	NA	SRS1_H2-8	NA	NA	NA	NA	Annotation submitted by Technische Universitat Munchen - WZW	18522598	Chromosome	2018-02-08	NA	34504	782463	NA	NA	NA	NA	NA	NA	NA	Technische Universitat Munchen - WZW
GCA_900106115.1	CBS 141442 assembly	[Candida] intermedia	NA	CBS 141442	NA	NA	NA	NA	Annotation submitted by CHALMERS UNIVERSITY OF TECHNOLOGY	13140237	Chromosome	2016-11-25	NA	1965937	2067625	NA	NA	NA	NA	NA	NA	NA	CHALMERS UNIVERSITY OF TECHNOLOGY
GCA_963556305.1	glPlaGlau9.1	Platismatia glauca	NA	NA	NA	NA	NA	NA	NA	33190042	Chromosome	2023-10-11	NA	1508676	1760456	NA	NA	NA	NA	NA	NA	PacBio,Arima2	WELLCOME SANGER INSTITUTE
GCF_000235365.1	ASM23536v1	Eremothecium cymbalariae DBVPG#7215	NA	DBVPG#7215	NA	NA	NA	NA	Annotation submitted by Carlsberg Laboratory	9669424	Chromosome	2011-11-14	NA	1193613	1193613	NA	NA	NA	NA	NA	NA	NA	Carlsberg Laboratory
GCA_963576785.1	gfChlBrun1.1	Chlorophyllum brunneum	NA	NA	NA	NA	NA	NA	NA	38856969	Chromosome	2023-11-04	NA	1053824	3504052	NA	NA	NA	NA	NA	NA	PacBio,Arima2	WELLCOME SANGER INSTITUTE
GCA_963422465.1	glLicPygm2.1	Lichina pygmaea	NA	NA	NA	NA	NA	NA	NA	32421062	Chromosome	2023-09-11	NA	992259	5303397	NA	NA	NA	NA	NA	NA	PacBio,Arima2	WELLCOME SANGER INSTITUTE
GCA_963580335.1	grLepFlav1.1	Leptographium flavum	NA	NA	NA	NA	NA	NA	NA	23957028	Chromosome	2023-11-04	NA	404125	3559292	NA	NA	NA	NA	NA	NA	PacBio,Arima2	WELLCOME SANGER INSTITUTE
GCA_017357885.1	ASM1735788v1	Monilinia vaccinii-corymbosi	NA	RL-1	NA	NA	NA	NA	Annotation submitted by North Carolina State University	30008100	Chromosome	2021-03-16	NA	3635407	4062641	NA	NA	NA	NA	NA	NA	PacBio Sequel; PacBio RSII; Phase Genomics Hi-C	North Carolina State University
GCA_001936135.1	KJJ81	Saccharomycopsis fibuligera x Saccharomycopsis cf. fibuligera	NA	KJJ81	NA	NA	NA	NA	NA	38516460	Chromosome	2017-01-05	NA	3014088	3014088	NA	NA	NA	NA	NA	NA	PacBio	Chung-Ang University
GCA_029959195.1	ASM2995919v1	Dictyophora rubrovolvata	NA	Di001	NA	NA	NA	NA	NA	28241966	Chromosome	2023-05-09	NA	2711256	2754995	NA	NA	NA	NA	NA	NA	Illumina; PacBio Sequel	Institute of Edible Fungi, Fujian Academy of Agricultural Sciences
GCA_020995425.1	ASM2099542v1	Cyberlindnera sargentensis	NA	SHA 17.2	NA	NA	NA	NA	NA	11312132	Chromosome	2021-11-29	NA	1341035	1739817	NA	NA	NA	NA	NA	NA	PacBio; Oxford Nanopore; Illumina MiSeq	Swiss National Science Foundation
GCF_000219625.1	MYCGR v2.0	Zymoseptoria tritici IPO323	NA	IPO323	NA	NA	NA	NA	Annotation submitted by DOE Joint Genome Institute	39686251	Chromosome	2011-07-06	ACPE01	2665280	2674951	NA	NA	NA	NA	NA	NA	Sanger	DOE Joint Genome Institute
GCA_000149225.2	ASM14922v2	Lachancea kluyveri NRRL Y-12651	NA	NRRL Y-12651	NA	NA	NA	NA	NA	11509127	Chromosome	2011-05-12	AACE03	1252455	1295560	NA	NA	NA	NA	NA	NA	NA	Washington University School of Medicine
GCF_000187245.1	Hansenula_2	Ogataea parapolymorpha DL-1	NA	DL-1	NA	NA	NA	NA	Annotation submitted by Centre	8874589	Chromosome	2013-12-20	AEOI02	1273462	1293628	NA	NA	NA	NA	NA	NA	454	Centre
GCA_006352305.1	ASM635230v1	Cryptococcus floricola	NA	DSM 27421	NA	NA	NA	NA	NA	21699837	Chromosome	2019-07-03	RRZH01	1629715	1629715	NA	NA	NA	NA	NA	NA	PacBio Sequel; Oxford Nanopore MinION; Illumina HiSeq	Duke University
GCA_022605425.2	FIOER33 v3	Hamiltosporidium tvaerminnensis	NA	NA	NA	NA	FI-OER-3-3	NA	Annotation submitted by University of Basel	21638905	Chromosome	2023-08-22	JAKIMF02	1444059	1444059	NA	NA	NA	NA	NA	NA	Oxford Nanopore MinION; PacBio; Illumina HiSeq	University of Basel
GCA_900074725.1	LADA0	Lachancea dasiensis	NA	CBS 10888	NA	NA	NA	NA	Annotation submitted by INRA UMR 1319	10701617	Chromosome	2016-10-25	FJUP01	988707	1410526	NA	NA	NA	NA	NA	NA	NA	INRA UMR 1319
GCF_000236905.1	ASM23690v1	Tetrapisispora phaffii CBS 4417	NA	type strain:CBS 4417	NA	NA	NA	NA	Annotation submitted by Wolfe Laboratory, Smurfit Institute of Genetics, Trinity College Dublin, Ireland	12115070	Chromosome	2011-11-17	NA	249073	815984	NA	NA	NA	NA	NA	NA	NA	Wolfe Laboratory, Smurfit Institute of Genetics, Trinity College Dublin, Ireland
GCA_900074755.1	LANO0	Lachancea nothofagi CBS 11611	NA	CBS 11611	NA	NA	NA	NA	Annotation submitted by INRA UMR 1319	11313798	Chromosome	2016-10-25	FJUQ01	994480	1763880	NA	NA	NA	NA	NA	NA	NA	INRA UMR 1319
GCA_900074715.1	LAME0	Lachancea meyersii CBS 8951	NA	CBS 8951	NA	NA	NA	NA	Annotation submitted by INRA UMR 1319	11261819	Chromosome	2016-10-25	FJUM01	716495	2013154	NA	NA	NA	NA	NA	NA	NA	INRA UMR 1319
GCA_029876055.1	CBS129176_v1	Madurella fahalii	NA	CBS 129176	NA	NA	NA	NA	NA	39129897	Chromosome	2023-04-26	JAPYLN01	5590309	5590309	NA	NA	NA	NA	NA	NA	Oxford Nanopore MinION	Westerdijk Fungal Biodiversity Institute
GCF_000002655.1	ASM265v1	Aspergillus fumigatus Af293	NA	Af293	NA	NA	NA	NA	Annotation submitted by J. Craig Venter Institute	29384958	Chromosome	2005-06-10	AAHF01	2460113	3948441	NA	NA	NA	NA	NA	NA	NA	J. Craig Venter Institute
GCF_000182925.2	NC12	Neurospora crassa OR74A	NA	OR74A	NA	NA	NA	NA	Annotation submitted by Broad Institute	41037538	Chromosome	2013-10-25	AABX03	656009	6000761	NA	NA	NA	NA	NA	NA	Sanger; 454	Broad Institute
GCF_000002495.2	MG8	Pyricularia oryzae 70-15	NA	70-15	NA	NA	NA	NA	Annotation submitted by International Rice Blast Genome Consortium	40979121	Chromosome	2011-10-14	AACU03	823590	6606598	NA	NA	NA	NA	NA	NA	Sanger ABI	International Rice Blast Genome Consortium
GCF_000240135.3	ASM24013v3	Fusarium graminearum PH-1	NA	PH-1; NRRL 31084	NA	NA	NA	NA	Annotation submitted by International Gibberella zeae Genomics Consortium	36458046	Chromosome	2008-11-21	AACM02	184591	5350016	NA	NA	NA	NA	NA	NA	NA	International Gibberella zeae Genomics Consortium
GCF_000184455.2	ASM18445v3	Aspergillus oryzae RIB40	NA	RIB40	NA	NA	NA	NA	Annotation submitted by National Institute of Technology and Evaluation (NITE), Japan	37882812	Chromosome	2011-06-24	NA	2324132	4887096	NA	NA	NA	NA	NA	NA	NA	National Institute of Technology and Evaluation (NITE), Japan
GCF_000328475.2	Umaydis521_2.0	Ustilago maydis 521	NA	521	NA	NA	NA	NA	Annotation submitted by Broad Institute	19664356	Chromosome	2015-02-18	AACP02	129796	884984	NA	NA	NA	NA	NA	NA	Sanger	Broad Institute
GCF_000149555.1	ASM14955v1	Fusarium verticillioides 7600	NA	7600	NA	NA	NA	NA	Annotation submitted by Syngenta Biotechnology, Inc.	41791161	Chromosome	2011-07-06	AAIM02	392397	1959799	NA	NA	NA	NA	NA	NA	NA	Syngenta Biotechnology, Inc.
GCF_001723175.1	ASM172317v3	Penicillium oxalicum	NA	HP7-1	NA	NA	NA	NA	Annotation submitted by Guangxi University	30795872	Chromosome	2022-04-25	JRVD02	3811184	4068681	NA	NA	NA	NA	NA	NA	PacBio Sequel	Guangxi University
GCF_021901695.1	Pst134E36_v1_pri	Puccinia striiformis f. sp. tritici	NA	134E16A+17+33+	NA	NA	NA	NA	Annotation submitted by Australian National University	89491239	Chromosome	2022-02-03	JAIUNB01	759712	4700190	NA	NA	NA	NA	NA	NA	Oxford Nanopore MinION; Illumina NextSeq; HiC	Australian National University
GCA_025999795.1	ASM2599979v1	Monascus purpureus	NA	KUPM5	NA	NA	NA	NA	Annotation submitted by The United Graduate School of Agricultural Sciences Kagoshima University	24475985	Chromosome	2022-10-06	NA	3075987	3075987	NA	NA	NA	NA	NA	NA	MinION; Illumina Novaseq 6000	The United Graduate School of Agricultural Sciences Kagoshima University
GCF_004355905.1	PgNI	Pyricularia grisea	NA	NI907	NA	NA	NA	NA	Annotation submitted by Academia Sinica	44557582	Chromosome	2019-03-19	RRCK01	298533	5912490	NA	NA	NA	NA	NA	NA	Illumina HiSeq	Academia Sinica
GCA_024047395.1	ASM2404739v1	Fusarium circinatum	NA	CMWF1803	NA	NA	NA	NA	NA	46810763	Chromosome	2022-07-05	JAEHFH01	1681082	4492934	NA	NA	NA	NA	NA	NA	PacBio; Illumina HiSeq	Forestry and Agricultural Biotechnology Institute (FABI), University of Pretoria
GCA_011800155.1	ASM1180015v1	Flammulina velutipes	NA	6-3	NA	NA	NA	NA	NA	38126399	Chromosome	2020-04-01	JAALGH01	3065900	3065900	NA	NA	NA	NA	NA	NA	Illumina HiSeq	Fujian Agriculture and Forestry University
GCF_000303195.2	FP7	Fusarium pseudograminearum CS3096	NA	CS3096	NA	NA	NA	NA	Annotation submitted by CSIRO	36863345	Chromosome	2015-04-15	AFNW01	188196	8840934	NA	NA	NA	NA	NA	NA	Illumina GA; Illumina GAIIx	CSIRO
GCA_013433165.1	ASM1343316v1	Hypsizygus marmoreus	NA	HM62	NA	NA	NA	NA	NA	43685284	Chromosome	2020-07-23	JABWDO01	2580783	4102088	NA	NA	NA	NA	NA	NA	PacBio; Illumina HiSeq	Fujian Agriculture and Forestry University
GCF_000209165.1	ASM20916v1	Scheffersomyces stipitis CBS 6054	NA	CBS 6054	NA	NA	NA	NA	Annotation submitted by DOE Joint Genome Institute	15441179	Chromosome	2007-02-26	AAVQ01	1803401	1841851	NA	NA	NA	NA	NA	NA	NA	DOE Joint Genome Institute
GCF_001298625.1	SEUB3.0	Saccharomyces eubayanus	NA	FM1318	NA	NA	NA	NA	Annotation submitted by University of Wisconsin-Madison	11670174	Chromosome	2015-11-04	JMCK01	197643	896107	NA	NA	NA	NA	NA	NA	Illumina HiSeq; Illumina MiSeq	University of Wisconsin-Madison
GCF_001672515.1	ASM167251v1	Colletotrichum higginsianum IMI 349063	NA	IMI 349063	NA	NA	NA	NA	Annotation submitted by GATC Biotech AG	50716103	Chromosome	2016-06-21	LTAN01	5201688	5201688	NA	NA	NA	NA	NA	NA	PacBio P5-C3 chemistry	GATC Biotech AG
GCA_018466975.1	genome	Sparassis latifolia	NA	Minxiu No.1	NA	NA	SP-C	NA	NA	41412529	Chromosome	2021-05-25	JAENRS01	1509579	3306115	NA	NA	NA	NA	NA	NA	Oxford Nanopore	Fujian Academy of Agricultural Sciences
GCF_001653235.2	ASM165323v2	Pochonia chlamydosporia 170	NA	NA	NA	NA	170	NA	Annotation submitted by The Institute of Vegetables and Flowers CAAS	44215803	Chromosome	2017-07-10	LSBJ02	1984628	5359152	NA	NA	NA	NA	NA	NA	Illumina HiSeq; PacBio	The Institute of Vegetables and Flowers CAAS
GCA_905067625.1	Bgtriticale_THUN12_genome_v1_2	Blumeria graminis f. sp. triticale	NA	NA	NA	NA	THUN-12	NA	Annotation submitted by UNIVERSITY OF ZURICH	141403166	Chromosome	2021-06-18	CAJHIT01	10267641	15157869	NA	NA	NA	NA	NA	NA	NA	UNIVERSITY OF ZURICH
GCA_006506795.2	HeCS-4_2.0	Hericium erinaceus	NA	CS-4	NA	NA	NA	NA	NA	41205484	Chromosome	2020-02-12	SZZO02	2128397	3208415	NA	NA	NA	NA	NA	NA	PacBio RSII	Institute of Bast Fiber Crops, Chinese Academy of Agricultural Sciences
GCA_002900995.3	Gabo_G3	Ganoderma boninense	NA	G3	NA	NA	NA	NA	NA	55869141	Chromosome	2021-10-05	PJEW03	304344	4125681	NA	NA	NA	NA	NA	NA	Illumina HiSeq; PacBio RSII	PT SMART Tbk
GCF_002742065.1	CB0940_V2	Cercospora beticola	NA	09-40	NA	NA	NA	NA	Annotation submitted by VIB	37057033	Chromosome	2017-11-03	LKMD01	173652	4173231	NA	NA	NA	NA	NA	NA	Illumina	VIB
GCF_019609905.1	ASM1960990v1	Fusarium poae	NA	DAOMC 252244	NA	NA	NA	NA	Annotation submitted by Agriculture and Agri-Food Canada	43859651	Chromosome	2021-08-19	WOUF01	9989830	9989830	NA	NA	NA	NA	NA	NA	Oxford Nanopore; Illumina NextSeq	Agriculture and Agri-Food Canada
GCA_024703715.1	EnE101_chr_assembly_v3	Erysiphe necator	NA	EnFRAME01	NA	NA	NA	NA	Annotation submitted by University of California	80917019	Chromosome	2022-08-25	JABETL01	6658188	7982397	NA	NA	NA	NA	NA	NA	PacBio Sequel	University of California
GCA_024712875.1	ASM2471287v1	Inonotus hispidus	NA	NPCB_001	NA	NA	NA	NA	NA	34017109	Chromosome	2022-08-25	JANBPQ01	2340722	2340722	NA	NA	NA	NA	NA	NA	Oxford Nanopore PromethION	Northwest A&F University
GCA_028455935.1	ASM2845593v1	Simplicillium aogashimaense	NA	ZM-2020	NA	NA	NA	NA	NA	30262571	Chromosome	2023-02-06	JAKHSJ01	4078580	4877535	NA	NA	NA	NA	NA	NA	Illumina HiSeq; PacBio	Henan Normal University
GCA_019059555.1	ASM1905955v1	Alternaria longipes	NA	CBS 540.94	NA	NA	NA	NA	NA	39426105	Chromosome	2021-06-29	JAHLEY01	3599223	3599223	NA	NA	NA	NA	NA	NA	Oxford Nanopore	Northwest A&F University
GCA_004936725.1	ASM493672v1	Alternaria brassicae	NA	J3	NA	NA	NA	NA	NA	33950197	Chromosome	2019-05-08	SMOM01	2940012	2988132	NA	NA	NA	NA	NA	NA	Oxford Nanopore MiniION	University of Delhi South Campus
GCA_963573315.1	gzEntParv1.1	Entomortierella parvispora	NA	NA	NA	NA	NA	NA	NA	41789561	Chromosome	2023-10-29	CAUYJH01	1877641	2700041	NA	NA	NA	NA	NA	NA	PacBio,Arima2	WELLCOME SANGER INSTITUTE
GCA_029945375.1	Asub-V01	Agaricus subrufescens	NA	ABL 49	NA	NA	NA	NA	NA	44531294	Chromosome	2023-05-08	JAQOTE01	1854625	3166853	NA	NA	NA	NA	NA	NA	Illumina; Oxford Nanopore GridION	UNESP-FCAV
GCF_020623625.1	UHD_SCDLUD_16	Saccharomycodes ludwigii	NA	NBRC 1722	NA	NA	NA	NA	Annotation submitted by University of Heidelberg	12500424	Chromosome	2021-10-26	JACTOA01	1676928	1848403	NA	NA	NA	NA	NA	NA	PacBio RSII	University of Heidelberg
GCA_951394405.1	gfCopMica1.1	Coprinellus micaceus	NA	NA	NA	NA	NA	NA	NA	51963485	Chromosome	2023-06-15	CATOBT01	1016946	4118337	NA	NA	NA	NA	NA	NA	PacBio,Arima2	WELLCOME SANGER INSTITUTE
GCA_029405325.1	ASM2940532v1	Claviceps purpurea	NA	LM72	NA	NA	NA	NA	NA	34178275	Chromosome	2023-03-31	JARFXZ01	4441790	4441790	NA	NA	NA	NA	NA	NA	Nanopore	Agriculture and Agri-Foods Canada
GCA_943193625.1	gzMucPiri1.1	Mucor piriformis	NA	NA	NA	NA	NA	NA	NA	34898162	Chromosome	2022-06-10	CALPDJ01	18443047	18443047	NA	NA	NA	NA	NA	NA	NA	WELLCOME SANGER INSTITUTE
GCF_028009165.1	ASM2800916v1	Akanthomyces muscarius	NA	Ve6	NA	NA	NA	NA	Annotation submitted by University of Exeter	36207525	Chromosome	2023-01-26	JAJHUN01	4856708	4856708	NA	NA	NA	NA	NA	NA	PacBio RSII	University of Exeter
GCF_001625195.1	ASM162519v1	Drechmeria coniospora	NA	ARSEF 6962	NA	NA	NA	NA	Annotation submitted by Biotechnology Research Institute, Chinese Academy of Agricultural Sciences	32831003	Chromosome	2016-04-24	LAYC01	4137327	10204147	NA	NA	NA	NA	NA	NA	PacBio; Illumina HiSeq	Biotechnology Research Institute, Chinese Academy of Agricultural Sciences
GCF_018924745.1	UU_Maror_2	Marasmius oreades	NA	NA	NA	NA	03SP1	NA	Annotation submitted by Uppsala University	44306131	Chromosome	2021-06-17	JAFLEJ01	3433030	4073462	NA	NA	NA	NA	NA	NA	Oxford Nanopore MinION; PacBio RSII; Illumina HiSeq	Uppsala University
GCF_017499595.1	MGC_Penvy_1	Psilocybe cubensis	NA	MGC-MH-2018	NA	NA	NA	NA	Annotation submitted by Medicinal Genomics	46389424	Chromosome	2022-02-04	JAFIQS02	2796114	3624129	NA	NA	NA	NA	NA	NA	PacBio HiFi	Medicinal Genomics
GCA_963281015.1	gfLacTabi1.1	Lactarius tabidus	NA	NA	NA	NA	NA	NA	NA	52334816	Chromosome	2023-08-20	CAUJLW01	2359413	4878524	NA	NA	NA	NA	NA	NA	PacBio,Arima2	WELLCOME SANGER INSTITUTE
GCA_016630955.3	ASM1663095v3	Didymella arachidicola	NA	YY187	NA	NA	NA	NA	NA	36211073	Chromosome	2023-10-20	WOCF03	2070310	2070310	NA	NA	NA	NA	NA	NA	PacBio Sequel	Henan Academy of Agricultural Sciences
GCA_900074765.1	LAFE0	Lachancea fermentati	NA	CBS 6772	NA	NA	NA	NA	Annotation submitted by INRA UMR 1319	10264457	Chromosome	2016-10-26	FJUO01	821294	1346284	NA	NA	NA	NA	NA	NA	NA	INRA UMR 1319
GCA_951802195.1	gfTauPull1.1	Tausonia pullulans	NA	NA	NA	NA	NA	NA	NA	23855166	Chromosome	2023-05-27	CATOPR01	725611	1354748	NA	NA	NA	NA	NA	NA	PacBio,Arima2	WELLCOME SANGER INSTITUTE
GCA_028505775.1	ASM2850577v1	Aspergillus minisclerotigenes	NA	MRI390	NA	NA	NA	NA	NA	38025472	Chromosome	2023-02-21	JAHXGP01	360475	3823310	NA	NA	NA	NA	NA	NA	PacBio Sequel; Illumina MiniSeq	Max Rubner-Institut
GCA_031310005.1	ASM3131000v1	Dactylellina haptotyla	NA	YMF1.03409	NA	NA	NA	NA	NA	39806839	Chromosome	2023-09-08	JAQJAX01	3741584	3741584	NA	NA	NA	NA	NA	NA	PacBio Sequel II; Nanopore PromethION; Illumina NovaSeq 6	Yunnan University
GCF_000277815.2	ASM27781v3	Encephalitozoon hellem ATCC 50504	NA	ATCC 50504	NA	NA	NA	NA	Annotation submitted by University of British Columbia	2251784	Chromosome	2012-07-16	NA	200132	200132	NA	NA	NA	NA	NA	NA	NA	University of British Columbia
GCF_028502605.1	ASM2850260v1	Trichoderma breve	NA	T069	NA	NA	NA	NA	Annotation submitted by Hainan University	38609973	Chromosome	2023-02-09	JAOPEN01	6210652	6210652	NA	NA	NA	NA	NA	NA	PacBio HiFi	Hainan University
GCF_019915245.1	ASM1991524v1	Fusarium musae	NA	F31	NA	NA	NA	NA	Annotation submitted by universita degli studi di milano	44015302	Chromosome	2021-09-09	JAHBCI01	4357084	4357084	NA	NA	NA	NA	NA	NA	Illumina HiSeq; Oxford Nanopore MinION	universita degli studi di milano
GCA_951394315.1	gfLacEvos1.1	Lactarius evosmus	NA	NA	NA	NA	NA	NA	NA	57231665	Chromosome	2023-05-13	CATOBD01	4137912	5448807	NA	NA	NA	NA	NA	NA	PacBio,Arima2	WELLCOME SANGER INSTITUTE
GCA_951802425.1	gfClaFumo1.1	Clavaria fumosa	NA	NA	NA	NA	NA	NA	NA	48519613	Chromosome	2023-05-28	CATOQE01	3508759	3674632	NA	NA	NA	NA	NA	NA	PacBio,Arima2	WELLCOME SANGER INSTITUTE
GCA_951640195.1	gfPorCaly1.1	Porpolomopsis calyptriformis	NA	NA	NA	NA	NA	NA	NA	33460502	Chromosome	2023-05-18	CATOCQ01	1860760	2289695	NA	NA	NA	NA	NA	NA	PacBio,Arima2	WELLCOME SANGER INSTITUTE
GCA_951802395.1	gfVolSurr1.1	Volvariella surrecta	NA	NA	NA	NA	NA	NA	NA	27932191	Chromosome	2023-05-28	CATOQD01	1653094	2781078	NA	NA	NA	NA	NA	NA	PacBio,Arima2	WELLCOME SANGER INSTITUTE
GCA_949709995.1	gpAraPeru1.1	Arachnomyces peruvianus	NA	NA	NA	NA	NA	NA	NA	34558840	Chromosome	2023-03-28	CATIXB01	1462005	6039810	NA	NA	NA	NA	NA	NA	PacBio,Arima2	WELLCOME SANGER INSTITUTE
GCA_947623385.2	glClaSqua9.2	Cladonia squamosa	NA	NA	NA	NA	NA	NA	NA	38047994	Chromosome	2023-05-13	CANQGY02	1447414	1635907	NA	NA	NA	NA	NA	NA	PacBio,Arima2	WELLCOME SANGER INSTITUTE
GCA_018127085.1	P2C.v1.0	Pneumocystis sp. 'macacae'	NA	NA	NA	NA	P2C	NA	Annotation submitted by National Institutes Of Health	8274841	Chromosome	2021-04-23	JABMLO01	505402	505402	NA	NA	NA	NA	NA	NA	Oxford Nanopore MinION	National Institutes Of Health
GCA_963565915.1	gfEntClyp1.1	Entoloma clypeatum	NA	NA	NA	NA	NA	NA	NA	60058247	Chromosome	2023-10-24	CAUXFO01	362719	5097761	NA	NA	NA	NA	NA	NA	PacBio,Arima2	WELLCOME SANGER INSTITUTE
GCF_000280035.1	ASM28003v2	Encephalitozoon romaleae SJ-2008	NA	SJ-2008	NA	NA	NA	NA	Annotation submitted by University of Ottawa	2187595	Chromosome	2012-07-19	NA	194799	194799	NA	NA	NA	NA	NA	NA	NA	University of Ottawa
GCA_007674295.1	ASM767429v1	Antonospora locustae	NA	CLX	NA	NA	NA	NA	NA	3171376	Chromosome	2019-08-01	MPSM01	183675	183675	NA	NA	NA	NA	NA	NA	PacBio	Zhengzhou Normal University
GCA_033220425.1	Lene_EWU_01	Lepraria neglecta	NA	NA	NA	NA	Allen 5258	NA	Annotation submitted by Eastern Washington University	42023604	Chromosome	2023-11-03	JASNWA01	5201525	5201525	NA	NA	NA	NA	NA	NA	Oxford Nanopore MinION	Eastern Washington University
GCA_033807695.1	ASM3380769v1	Daedaleopsis sinensis	NA	Si85	NA	NA	NA	NA	NA	51668064	Chromosome	2023-11-21	JAWMBF01	4396746	4396746	NA	NA	NA	NA	NA	NA	PacBio Sequel	Beijing Forestry University
GCF_025433545.1	ASM2543354v1	Fusarium keratoplasticum	NA	NA	NA	NA	Fu6.1	NA	Annotation submitted by Academia Sinica	49462855	Chromosome	2022-10-03	JANGXZ01	4213465	4213465	NA	NA	NA	NA	NA	NA	Oxford Nanopore MinION	Academia Sinica
GCA_025433615.1	ASM2543361v1	Fusarium sp. LHS14.1	NA	NA	NA	NA	LHS14.1	NA	Annotation submitted by Academia Sinica	56318919	Chromosome	2022-10-03	JANGYB01	3818207	3818207	NA	NA	NA	NA	NA	NA	Oxford Nanopore MinION	Academia Sinica
GCA_025433565.1	ASM2543356v1	Fusarium sp. Ph1	NA	NA	NA	NA	Ph1	NA	Annotation submitted by Academia Sinica	51460811	Chromosome	2022-10-03	JANGYC01	3298798	3298798	NA	NA	NA	NA	NA	NA	Oxford Nanopore GridION	Academia Sinica
GCA_033439255.1	ASM3343925v1	Hericium rajendrae	NA	NPCB A08	NA	NA	NA	NA	NA	46767965	Chromosome	2023-11-09	JAVRDV01	3238877	3238877	NA	NA	NA	NA	NA	NA	Illumina NovaSeq; Oxford Nanopore PromethION	NWAFU
GCA_026725115.1	Cjan_RL44_1.0	Cercospora janseana	NA	RL44	NA	NA	NA	NA	NA	39019791	Chromosome	2022-12-09	JAPEBY01	2966602	2966602	NA	NA	NA	NA	NA	NA	Oxford Nanopore; Illumina	Louisiana State University
GCA_033816765.1	ASM3381676v1	Nothopassalora personata	NA	LLS_Mitchell_2	Georgia-06G	Georgia	NA	NA	NA	54641376	Chromosome	2023-11-20	JAVSIV01	2540210	4615072	NA	NA	NA	NA	NA	NA	PacBio Sequel	University of Georgia
GCA_025617555.3	ASM2561755v3	Puccinia polysora	NA	GD1913	NA	NA	NA	NA	NA	1711118552	Chromosome	2023-09-18	JAOOQA01	1964767	53962258	NA	NA	NA	NA	NA	NA	HiFi	The Institute of Microbiology of the Chinese Academy of Sciences
GCA_030378345.1	ASM3037834v1	Podosphaera fusca	NA	NA	NA	NA	ZM-2022-MT899186	NA	NA	156824485	Chromosome	2023-07-07	JASSUZ01	1600000	20699482	NA	NA	NA	NA	NA	NA	PacBio RSII	Henan Normal University
GCA_004337975.1	PspLS	Pyricularia sp. CBS 133598	NA	NI919	NA	NA	NA	NA	Annotation submitted by Academia Sinica	41493134	Chromosome	2019-03-19	RRCJ01	1577355	3201778	NA	NA	NA	NA	NA	NA	Illumina HiSeq	Academia Sinica
GCA_009192285.1	ASM919228v1	Morchella crassipes	NA	M10	NA	NA	NA	NA	NA	56756124	Chromosome	2019-10-21	WBVU01	1330510	2999225	NA	NA	NA	NA	NA	NA	Illumina HiSeq; PacBio RS	Huazhong Agricultural University
GCA_900074745.1	LAMI0	Lachancea mirantina	NA	CBS 11717	NA	NA	NA	NA	Annotation submitted by INRA UMR 1319	10117267	Chromosome	2016-10-25	FJUN01	1114975	1414338	NA	NA	NA	NA	NA	NA	NA	INRA UMR 1319
GCA_020631695.1	ASM2063169v1	Trichoderma cornu-damae	NA	KA19-0412C	NA	NA	NA	NA	Annotation submitted by Korea National Arboretum	38604505	Chromosome	2021-10-27	JAIWOZ01	880454	6501942	NA	NA	NA	NA	NA	NA	Oxford Nanopore GridION; Illumina	Korea National Arboretum
GCA_900074735.1	LAFA0	Lachancea sp. 'fantastica'	NA	CBS 6924	NA	NA	NA	NA	Annotation submitted by INRA UMR 1319	11336659	Chromosome	2016-10-25	FJUL01	730885	2184418	NA	NA	NA	NA	NA	NA	NA	INRA UMR 1319
GCF_004337985.1	PpBr36	Pyricularia pennisetigena	NA	Br36	NA	NA	NA	NA	Annotation submitted by Academia Sinica	49117040	Chromosome	2019-03-19	RRCL01	121839	5438480	NA	NA	NA	NA	NA	NA	Illumina MiSeq	Academia Sinica
GCA_000300575.2	ASM30057v2	Agaricus bisporus var. bisporus H97	NA	H97	NA	NA	NA	NA	NA	30417844	Chromosome	2016-07-15	NA	1652408	2550681	NA	NA	NA	NA	NA	NA	Sanger dideoxy sequencing; Reconstructed using linkage maps	JGI-PSF
